# Supplementary material for: Octa-n-butyl-1κ2 C,2κ2 C,3κ2,4κ2 C-bis­(μ-2,3-dibromo­propionato)-1:2κ2 O:O′,3:4κ2 O:O′-bis­(2,3-dibromo­propionato)-1κO,3κO-di-μ3-oxido-1:2:4κ3 O:O:O,2:3:4κ3 O:O:O-tetra­tin(IV)
Source: Acta Crystallogr Sect E Struct Rep Online. 2008 Nov 20;64(Pt 12):m1572–3. doi: 10.1107/S1600536808037513 (PMC2959824; doi:10.1107/S1600536808037513)
Supplement: Supplementary file 1 [file e-64-m1572-sup1.cif]

##############################################################################
###                                                                        ###
###        Electronic paper (Acta Crystallographica Section E)             ###
###                                                                        ###
##############################################################################
#                                                                            #
# This CIF contains the data in a paper accepted for publication in Acta     #
# Crystallographica Section E. It conforms to the requirements of Notes      #
# for Authors for Section E, and has been peer reviewed under the auspices   #
# of the IUCr Commission on Journals.                                        #
#                                                                            #
# Full details of the Crystallographic Information File format               #
# are given in the paper "The Crystallographic Information File (CIF):       #
# a New Standard Archive File for Crystallography" by S. R. Hall, F. H.      #
# Allen and I. D. Brown [Acta Cryst. (1991), A47, 655-685].                  #
#                                                                            #
# The current version of the core CIF dictionary is obtainable from          #
# ftp://ftp.iucr.org/pub/cif_core.dic. The current version number is 2.4.    #
#                                                                            #
# Software is freely available for graphical display of the structure(s) in  #
# this CIF.  For information consult the CIF home page http://www.iucr.org/  #
# cif/home.html                                                              #
#                                                                            #
# This file may be used for bona fide research purposes within the           #
# scientific community so long as proper attribution is given to the journal # 
# article from which it was obtained.                                        #
#                                                                            #
##############################################################################
                                             
data_global
_audit_creation_method     'form.cif (version 2.0)'
_journal_data_validation_number     ?
_journal_date_recd_electronic     2008-11-10
_journal_date_accepted     2008-11-12
_journal_name_full     'Acta Crystallographica, Section E'
_journal_year     2008
_journal_volume     64
_journal_issue     12
_journal_page_first     m1572
_journal_page_last     m1573
_journal_paper_category     QM
_journal_coeditor_code     NG2514
_publ_contact_author_name     'Prof. Fun Hoong Kun'
_publ_contact_author_address
;
      X-ray Crystallography Unit
      School of Physics
      Universiti Sains Malaysia
      11800 USM, Penang
      MALAYSIA
;
_publ_contact_author_email     'hkfun@usm.my'
_publ_contact_author_fax     '6 04 6579150'
_publ_contact_author_phone     '6 04 6533652'
_publ_section_title
;\
Octa-<i>n</i>-butyl-1\k^2^<i>C</i>,2\k^2^<i>C</i>,3\k^2^,4\k^2^<i>C</i>-bis(\m-\
2,3-dibromopropionato)-1:2\k^2^<i>O</i>:<i>O</i>',3:4\k^2^<i>O</i>:\
<i>O</i>'-bis(2,3-dibromopropionato)-1\k<i>O</i>,3\k<i>O</i>-di-\m~3~-oxido-\
1:2:4\k^3^<i>O</i>:<i>O</i>:<i>O</i>,2:3:4\k^3^<i>O</i>:<i>O</i>:<i>O</i>-\
tetratin(IV)
;
loop_
    _publ_author_name
    _publ_author_footnote
    _publ_author_address
    'Yip Foo Win'
;
      Universiti Tunku Abdul Rahman,
      Faculty of Engineering and Science,
      Jalan Genting Kelang, Setapak 53300,
      Kuala Lumpur,
      Malaysia.
;
;     School of Chemical Sciences,
      Universiti Sains Malaysia,
      11800 USM, Penang,
      Malaysia
;
    'Siang Guan Teoh' ?
;
      School of Chemical Sciences,
      Universiti Sains Malaysia,
      11800 USM, Penang,
      Malaysia
;
    'Sie Tiong Ha' ?
;
      School of Chemical Sciences,
      Universiti Sains Malaysia,
      11800 USM, Penang,
      Malaysia
;
    'Reza Kia' ?
;     X-ray Crystallography Unit
      School of Physics
      Universiti Sains Malaysia
      11800 USM, Penang
      Malaysia
;
    'Hoong-Kun Fun' ?
;     X-ray Crystallography Unit
      School of Physics
      Universiti Sains Malaysia
      11800 USM, Penang
      Malaysia
;
data_I
_audit_creation_method     SHELXL-97
_chemical_name_systematic
;
Octa-<i>n</i>-butyl-1\k^2^<i>C</i>,2\k^2^<i>C</i>,3\k^2^,4\k^2^<i>C</i>-bis(\m-
2,3-dibromopropionato)-1:2\k^2^<i>O</i>:<i>O</i>',3:4\k^2^<i>O</i>:
<i>O</i>'-bis(2,3-dibromopropionato)-1\k<i>O</i>,3\k<i>O</i>-di-\m~3~-oxido-
1:2:4\k^3^<i>O</i>:<i>O</i>:<i>O</i>,2:3:4\k^3^<i>O</i>:<i>O</i>:<i>O</i>-
tetratin(IV)
;
_chemical_name_common
;
;
_chemical_formula_moiety     'C44 H84 Br8 O10 Sn4'
_chemical_formula_sum     'C44 H84 Br8 O10 Sn4'
_chemical_formula_iupac     '[Sn4 (C4 H9)8 (C3 H3 Br2 O2)4 O2]'
_chemical_formula_weight     1887.15
_chemical_melting_point     ?
_symmetry_cell_setting     'Monoclinic'
_symmetry_space_group_name_H-M     'P 21/n'
_symmetry_space_group_name_Hall     '-P 2yn'
loop_
    _symmetry_equiv_pos_as_xyz
    'x, y, z'
    '-x+1/2, y+1/2, -z+1/2'
    '-x, -y, -z'
    'x-1/2, -y-1/2, z-1/2'
_cell_length_a     11.7495(4)
_cell_length_b     20.6620(8)
_cell_length_c     12.9684(5)
_cell_angle_alpha     90.00
_cell_angle_beta     91.462(2)
_cell_angle_gamma     90.00
_cell_volume     3147.3(2)
_cell_formula_units_Z     2
_cell_measurement_reflns_used     9940
_cell_measurement_theta_min     2.31
_cell_measurement_theta_max     28.62
_cell_measurement_temperature     100.00(10)
_exptl_crystal_description     'block'
_exptl_crystal_colour     'colourless'
_exptl_crystal_size_max     0.51
_exptl_crystal_size_mid     0.32
_exptl_crystal_size_min     0.25
_exptl_crystal_density_diffrn     1.991
_exptl_crystal_density_meas     ?
_exptl_crystal_density_method     'not measured'
_exptl_crystal_F_000     1816
_exptl_absorpt_coefficient_mu     6.693
_exptl_absorpt_correction_type     'multi-scan'
_exptl_absorpt_process_details     '(<i>SADABS</i>; Bruker, 2005)'
_exptl_absorpt_correction_T_min     0.0881
_exptl_absorpt_correction_T_max     0.1884
_exptl_special_details
;
The low-temperature data was collected with the Oxford Cyrosystem Cobra
low-temperature attachment.
;
_diffrn_ambient_temperature     100.00(10)
_diffrn_radiation_type     MoK\a
_diffrn_radiation_wavelength     0.71073
_diffrn_radiation_source     'fine-focus sealed tube'
_diffrn_radiation_monochromator     graphite
_diffrn_measurement_device_type
;
Bruker SMART APEXII CCD area-detector
;
_diffrn_measurement_method     '\f and \w'
_diffrn_detector_area_resol_mean     ?
_diffrn_reflns_number     51856
_diffrn_reflns_av_R_equivalents     0.0531
_diffrn_reflns_av_sigmaI/netI     0.0644
_diffrn_reflns_theta_min     1.99
_diffrn_reflns_theta_max     34.01
_diffrn_reflns_theta_full     34.01
_diffrn_measured_fraction_theta_max     0.991
_diffrn_measured_fraction_theta_full     0.991
_diffrn_reflns_limit_h_min     -18
_diffrn_reflns_limit_h_max     18
_diffrn_reflns_limit_k_min     -24
_diffrn_reflns_limit_k_max     32
_diffrn_reflns_limit_l_min     -16
_diffrn_reflns_limit_l_max     20
_diffrn_standards_number     0
_diffrn_standards_interval_count     ?
_diffrn_standards_interval_time     ?
_diffrn_standards_decay_%     ?
_refine_special_details
;
Refinement of <i>F</i>^2^ against ALL reflections. The weighted <i>R</i>-factor
<i>wR</i> and goodness of fit <i>S</i> are based on <i>F</i>^2^, conventional
<i>R</i>-factors <i>R</i> are based on <i>F</i>, with <i>F</i> set to zero for
negative <i>F</i>^2^. The threshold expression of <i>F</i>^2^ >
\s(<i>F</i>^2^) is used only for calculating <i>R</i>-factors(gt) <i>etc</i>.
and is not relevant to the choice of reflections for refinement.
<i>R</i>-factors based on <i>F</i>^2^ are statistically about twice as large
as those based on <i>F</i>, and <i>R</i>- factors based on ALL data will be
even larger.
;
_reflns_number_total     12752
_reflns_number_gt     6843
_reflns_threshold_expression     I>2\s(I)
_refine_ls_structure_factor_coef     Fsqd
_refine_ls_matrix_type     full
_refine_ls_R_factor_all     0.1257
_refine_ls_R_factor_gt     0.0566
_refine_ls_wR_factor_gt     0.1153
_refine_ls_wR_factor_ref     0.1435
_refine_ls_goodness_of_fit_ref     0.999
_refine_ls_restrained_S_all     0.998
_refine_ls_number_reflns     12752
_refine_ls_number_parameters     365
_refine_ls_number_restraints     12
_refine_ls_hydrogen_treatment     constr
_refine_ls_weighting_scheme     calc
_refine_ls_weighting_details
          'calc w=1/[\s^2^(Fo^2^)+(0.051P)^2^+7.7627P] where P=(Fo^2^+2Fc^2^)/3'
_atom_sites_solution_hydrogens     geom
_atom_sites_solution_primary     direct
_atom_sites_solution_secondary     difmap
_refine_ls_shift/su_max     0.001
_refine_ls_shift/su_mean     0.000
_refine_diff_density_max     1.858
_refine_diff_density_min     -1.371
_refine_ls_extinction_method     none
_refine_ls_extinction_coef     ?
loop_
    _atom_type_symbol
    _atom_type_description
    _atom_type_scat_dispersion_real
    _atom_type_scat_dispersion_imag
    _atom_type_scat_source
    'C' 'C' 0.0033 0.0016
                         'International Tables Vol C Tables 4.2.6.8 and 6.1.1.4'
    'H' 'H' 0.0000 0.0000
                         'International Tables Vol C Tables 4.2.6.8 and 6.1.1.4'
    'O' 'O' 0.0106 0.0060
                         'International Tables Vol C Tables 4.2.6.8 and 6.1.1.4'
    'Br' 'Br' -0.2901 2.4595
                         'International Tables Vol C Tables 4.2.6.8 and 6.1.1.4'
    'Sn' 'Sn' -0.6537 1.4246
                         'International Tables Vol C Tables 4.2.6.8 and 6.1.1.4'
_computing_data_collection     'APEX2 (Bruker, 2005)'
_computing_cell_refinement     'APEX2 (Bruker, 2005)'
_computing_data_reduction     'SAINT (Bruker, 2005)'
_computing_structure_solution     'SIR2004 (Burla <i>et al.,</i> 2003)'
_computing_structure_refinement     'SHELXTL (Sheldrick, 2008)'
_computing_molecular_graphics     'SHELXTL (Sheldrick, 2008)'
_computing_publication_material
;
SHELXTL (Sheldrick, 2008) and PLATON (Spek, 2003)
;
loop_
    _atom_site_type_symbol
    _atom_site_label
    _atom_site_fract_x
    _atom_site_fract_y
    _atom_site_fract_z
    _atom_site_U_iso_or_equiv
    _atom_site_adp_type
    _atom_site_calc_flag
    _atom_site_refinement_flags
    _atom_site_occupancy
    _atom_site_disorder_assembly
    _atom_site_disorder_group
    Sn Sn1 0.21896(3) 0.992516(16) 0.45688(2) 0.03422(9) Uani d . 1 . .
    Sn Sn2 0.52841(3) 0.987445(19) 0.37831(2) 0.04044(10) Uani d . 1 . .
    Br Br1A 0.2381(4) 0.86283(19) 0.1079(3) 0.1169(16) Uani d P 0.604(11) A 1
    Br Br2A 0.3252(3) 1.07102(19) 0.0148(4) 0.0696(9) Uani d P 0.604(11) A 1
    Br Br1B 0.2220(3) 0.86703(15) 0.1034(2) 0.0426(8) Uani d P 0.396(11) A 2
    Br Br2B 0.3090(6) 1.0761(3) 0.0346(6) 0.0833(18) Uani d P 0.396(11) A 2
    Br Br4A 0.0442(9) 0.9327(2) 0.8407(5) 0.0672(11) Uani d P 0.53(2) B 1
    Br Br3A 0.1343(6) 1.1384(3) 0.7509(4) 0.0499(7) Uani d P 0.53(2) B 1
    Br Br3B 0.1054(7) 1.1495(4) 0.7523(5) 0.0516(8) Uani d P 0.47(2) B 2
    Br Br4B 0.0709(4) 0.9362(3) 0.8620(6) 0.0616(8) Uani d P 0.47(2) B 2
    O O1 0.3928(3) 0.99367(16) 0.4734(2) 0.0348(7) Uani d . 1 . .
    O O2 0.4051(4) 0.9684(3) 0.2411(3) 0.0657(9) Uani d . 1 A .
    O O3 0.2282(4) 0.9870(2) 0.2815(3) 0.0657(9) Uani d . 1 A .
    O O4 0.2381(3) 1.00102(18) 0.6261(3) 0.0423(8) Uani d . 1 B .
    O O5 0.0507(3) 1.00432(16) 0.6120(3) 0.0388(7) Uani d . 1 B .
    C C1 0.5744(5) 0.8886(3) 0.3650(5) 0.0624(17) Uani d D 1 . .
    H H1A 0.5767 0.8773 0.2925 0.075 Uiso calc R 1 . .
    H H1B 0.6503 0.8826 0.3946 0.075 Uiso calc R 1 . .
    C C2 0.4935(4) 0.8430(2) 0.4179(5) 0.0586(15) Uani d D 1 . .
    H H2A 0.4840 0.8579 0.4881 0.070 Uiso calc R 1 . .
    H H2B 0.4198 0.8456 0.3827 0.070 Uiso calc R 1 . .
    C C3 0.5307(5) 0.7729(2) 0.4209(5) 0.0672(18) Uani d D 1 . .
    H H3A 0.5338 0.7569 0.3508 0.081 Uiso calc R 1 . .
    H H3B 0.6072 0.7707 0.4508 0.081 Uiso calc R 1 . .
    C C4 0.4541(6) 0.7291(3) 0.4817(6) 0.081(2) Uani d D 1 . .
    H H4A 0.4778 0.6850 0.4737 0.121 Uiso calc R 1 . .
    H H4B 0.3769 0.7338 0.4566 0.121 Uiso calc R 1 . .
    H H4C 0.4588 0.7408 0.5533 0.121 Uiso calc R 1 . .
    C C5 0.5498(5) 1.0807(3) 0.3110(4) 0.0559(15) Uani d D 1 . .
    H H5A 0.4780 1.1036 0.3142 0.067 Uiso calc R 1 . .
    H H5B 0.6051 1.1045 0.3529 0.067 Uiso calc R 1 . .
    C C6 0.5880(5) 1.0815(3) 0.2005(4) 0.073(2) Uani d D 1 . .
    H H6A 0.6663 1.0667 0.1992 0.088 Uiso calc R 1 . .
    H H6B 0.5420 1.0509 0.1611 0.088 Uiso calc R 1 . .
    C C7 0.5806(6) 1.1466(3) 0.1475(6) 0.086(2) Uani d D 1 . .
    H H7A 0.5911 1.1407 0.0741 0.103 Uiso calc R 1 . .
    H H7B 0.5052 1.1646 0.1565 0.103 Uiso calc R 1 . .
    C C8 0.6685(7) 1.1941(4) 0.1888(7) 0.099(3) Uani d D 1 . .
    H H8A 0.6716 1.2309 0.1438 0.148 Uiso calc R 1 . .
    H H8B 0.7417 1.1735 0.1924 0.148 Uiso calc R 1 . .
    H H8C 0.6480 1.2080 0.2565 0.148 Uiso calc R 1 . .
    C C9 0.3011(5) 0.9730(3) 0.2232(4) 0.0560(16) Uani d . 1 . .
    C C10A 0.2518(10) 0.9633(8) 0.1134(10) 0.052(2) Uani d P 0.604(11) A 1
    H H10A 0.1782 0.9850 0.1026 0.063 Uiso calc PR 0.604(11) A 1
    C C11A 0.3317(9) 0.9767(7) 0.0293(7) 0.073(4) Uani d P 0.604(11) A 1
    H H11A 0.3072 0.9554 -0.0341 0.087 Uiso calc PR 0.604(11) A 1
    H H11B 0.4081 0.9624 0.0480 0.087 Uiso calc PR 0.604(11) A 1
    C C10B 0.2938(16) 0.9483(12) 0.1031(16) 0.052(2) Uani d P 0.396(11) A 2
    H H10B 0.3697 0.9454 0.0738 0.063 Uiso calc PR 0.396(11) A 2
    C C11B 0.2249(14) 1.0033(14) 0.0539(12) 0.108(11) Uani d P 0.396(11) A 2
    H H11C 0.1616 1.0136 0.0975 0.129 Uiso calc PR 0.396(11) A 2
    H H11D 0.1938 0.9889 -0.0122 0.129 Uiso calc PR 0.396(11) A 2
    C C12 0.1386(4) 1.0095(3) 0.6628(4) 0.0411(11) Uani d . 1 . .
    C C13A 0.1425(11) 1.0446(8) 0.7698(11) 0.041(3) Uani d P 0.53(2) B 1
    H H13A 0.2120 1.0328 0.8088 0.049 Uiso calc PR 0.53(2) B 1
    C C13B 0.1286(12) 1.0153(9) 0.7786(11) 0.039(3) Uani d P 0.47(2) B 2
    H H13B 0.2038 1.0272 0.8071 0.046 Uiso calc PR 0.47(2) B 2
    C C14A 0.0398(10) 1.0263(8) 0.8286(9) 0.050(4) Uani d P 0.53(2) B 1
    H H14A -0.0291 1.0400 0.7920 0.060 Uiso calc PR 0.53(2) B 1
    H H14B 0.0420 1.0462 0.8963 0.060 Uiso calc PR 0.53(2) B 1
    C C14B 0.0472(10) 1.0681(8) 0.8062(10) 0.049(4) Uani d P 0.47(2) B 2
    H H14C 0.0409 1.0708 0.8805 0.059 Uiso calc PR 0.47(2) B 2
    H H14D -0.0277 1.0592 0.7763 0.059 Uiso calc PR 0.47(2) B 2
    C C15 0.1635(4) 1.0893(2) 0.4323(4) 0.0440(11) Uani d D 1 . .
    H H15A 0.0881 1.0885 0.4000 0.053 Uiso calc R 1 . .
    H H15B 0.1574 1.1106 0.4987 0.053 Uiso calc R 1 . .
    C C16 0.2414(4) 1.1288(2) 0.3657(4) 0.0505(13) Uani d D 1 . .
    H H16A 0.2620 1.1029 0.3067 0.061 Uiso calc R 1 . .
    H H16B 0.3108 1.1381 0.4051 0.061 Uiso calc R 1 . .
    C C17 0.1913(5) 1.1921(2) 0.3270(5) 0.0576(15) Uani d D 1 . .
    H H17A 0.1180 1.1837 0.2934 0.069 Uiso calc R 1 . .
    H H17B 0.1788 1.2204 0.3853 0.069 Uiso calc R 1 . .
    C C18 0.2681(7) 1.2257(3) 0.2519(5) 0.080(2) Uani d D 1 . .
    H H18A 0.2330 1.2652 0.2289 0.121 Uiso calc R 1 . .
    H H18B 0.2800 1.1979 0.1938 0.121 Uiso calc R 1 . .
    H H18C 0.3399 1.2351 0.2855 0.121 Uiso calc R 1 . .
    C C19 0.1594(4) 0.8959(2) 0.4437(3) 0.0414(11) Uani d D 1 . .
    H H19A 0.0807 0.8978 0.4195 0.050 Uiso calc R 1 . .
    H H19B 0.2021 0.8752 0.3898 0.050 Uiso calc R 1 . .
    C C20 0.1642(4) 0.85156(19) 0.5366(3) 0.0422(11) Uani d D 1 . .
    H H20A 0.1293 0.8731 0.5943 0.051 Uiso calc R 1 . .
    H H20B 0.2431 0.8430 0.5557 0.051 Uiso calc R 1 . .
    C C21 0.1037(4) 0.78800(19) 0.5159(4) 0.0465(12) Uani d D 1 . .
    H H21A 0.0244 0.7968 0.4989 0.056 Uiso calc R 1 . .
    H H21B 0.1369 0.7676 0.4564 0.056 Uiso calc R 1 . .
    C C22 0.1099(5) 0.7412(3) 0.6057(4) 0.0600(15) Uani d D 1 . .
    H H22A 0.0682 0.7027 0.5881 0.090 Uiso calc R 1 . .
    H H22B 0.0775 0.7610 0.6651 0.090 Uiso calc R 1 . .
    H H22C 0.1880 0.7303 0.6207 0.090 Uiso calc R 1 . .
loop_
    _atom_site_aniso_label
    _atom_site_aniso_U_11
    _atom_site_aniso_U_22
    _atom_site_aniso_U_33
    _atom_site_aniso_U_12
    _atom_site_aniso_U_13
    _atom_site_aniso_U_23
    Sn1 0.03673(15) 0.03153(17) 0.03398(16) -0.00327(12) -0.00747(11)
                                                                     0.00247(13)
    Sn2 0.03953(16) 0.0544(2) 0.02729(15) -0.01181(14) -0.00053(12) -0.00482(14)
    Br1A 0.196(3) 0.0626(17) 0.0895(19) -0.0263(17) -0.049(2) 0.0114(13)
    Br2A 0.0805(12) 0.0672(18) 0.0593(14) -0.0346(12) -0.0307(10) 0.0210(12)
    Br1B 0.0681(15) 0.0231(11) 0.0366(12) -0.0071(8) 0.0018(9) -0.0047(8)
    Br2B 0.142(4) 0.0406(17) 0.066(3) 0.0102(19) -0.026(2) -0.0053(16)
    Br4A 0.095(3) 0.0468(9) 0.0590(16) -0.0083(14) -0.0212(14) 0.0068(9)
    Br3A 0.0560(19) 0.0349(15) 0.0587(9) -0.0054(10) -0.0009(13) -0.0095(9)
    Br3B 0.059(2) 0.0401(17) 0.0549(10) -0.0037(13) -0.0041(14) -0.0100(11)
    Br4B 0.0625(14) 0.0550(13) 0.066(2) -0.0029(9) -0.0291(10) 0.0088(13)
    O1 0.0345(14) 0.0381(18) 0.0316(15) -0.0049(12) -0.0033(12) -0.0015(13)
    O2 0.0628(18) 0.097(3) 0.0367(15) -0.0153(17) -0.0076(13) -0.0095(15)
    O3 0.0628(18) 0.097(3) 0.0367(15) -0.0153(17) -0.0076(13) -0.0095(15)
    O4 0.0366(16) 0.054(2) 0.0363(18) 0.0012(14) -0.0051(13) -0.0023(15)
    O5 0.0354(15) 0.041(2) 0.0397(18) -0.0026(13) -0.0013(13) -0.0007(14)
    C1 0.060(3) 0.057(4) 0.071(4) -0.017(3) 0.024(3) -0.027(3)
    C2 0.051(3) 0.056(4) 0.068(4) -0.003(3) 0.004(3) -0.011(3)
    C3 0.067(4) 0.057(4) 0.079(5) -0.003(3) 0.010(3) -0.026(3)
    C4 0.082(5) 0.056(4) 0.104(6) 0.012(4) 0.012(4) 0.006(4)
    C5 0.048(3) 0.065(4) 0.054(3) -0.001(3) -0.006(2) 0.018(3)
    C6 0.055(3) 0.095(6) 0.069(4) -0.002(3) 0.005(3) 0.033(4)
    C7 0.069(4) 0.088(6) 0.100(6) 0.005(4) -0.001(4) 0.032(5)
    C8 0.134(8) 0.065(5) 0.097(6) 0.002(5) -0.019(6) -0.004(5)
    C9 0.074(4) 0.065(4) 0.028(2) -0.033(3) -0.011(2) 0.004(2)
    C10A 0.046(7) 0.080(8) 0.030(4) 0.001(6) -0.001(5) -0.012(4)
    C11A 0.053(6) 0.130(11) 0.035(5) 0.002(6) -0.007(4) -0.021(6)
    C10B 0.046(7) 0.080(8) 0.030(4) 0.001(6) -0.001(5) -0.012(4)
    C11B 0.050(9) 0.24(3) 0.029(7) 0.012(13) -0.015(6) 0.022(12)
    C12 0.042(2) 0.047(3) 0.034(2) 0.005(2) 0.0031(19) 0.002(2)
    C13A 0.041(6) 0.046(8) 0.034(6) -0.005(5) -0.006(4) -0.001(6)
    C13B 0.038(5) 0.052(10) 0.027(5) -0.008(6) 0.009(4) 0.001(7)
    C14A 0.061(6) 0.048(9) 0.040(6) -0.001(5) 0.005(5) 0.003(5)
    C14B 0.044(6) 0.054(10) 0.051(7) -0.009(5) 0.004(5) 0.001(6)
    C15 0.043(3) 0.034(3) 0.055(3) 0.0002(19) -0.005(2) 0.007(2)
    C16 0.054(3) 0.038(3) 0.060(3) -0.002(2) 0.005(3) 0.006(3)
    C17 0.071(4) 0.036(3) 0.066(4) 0.001(3) 0.010(3) 0.007(3)
    C18 0.126(6) 0.044(4) 0.072(5) 0.004(4) 0.028(4) 0.012(3)
    C19 0.039(2) 0.035(3) 0.050(3) -0.0035(18) -0.007(2) 0.000(2)
    C20 0.045(2) 0.038(3) 0.044(3) 0.001(2) -0.007(2) -0.001(2)
    C21 0.051(3) 0.032(3) 0.056(3) -0.004(2) 0.000(2) -0.004(2)
    C22 0.067(4) 0.040(3) 0.073(4) -0.003(3) -0.002(3) 0.009(3)
_geom_special_details
;
All e.s.d.'s (except the e.s.d. in the dihedral angle between two l.s. planes)
are estimated using the full covariance matrix. The cell e.s.d.'s are taken
into account individually in the estimation of e.s.d.'s in distances, angles
and torsion angles; correlations between e.s.d.'s in cell parameters are only
used when they are defined by crystal symmetry. An approximate (isotropic)
treatment of cell e.s.d.'s is used for estimating e.s.d.'s involving l.s.
planes.
;
loop_
    _geom_bond_atom_site_label_1
    _geom_bond_atom_site_label_2
    _geom_bond_site_symmetry_2
    _geom_bond_distance
    _geom_bond_publ_flag
    Sn1 O1 . 2.048(3) y
    Sn1 C19 . 2.120(5) y
    Sn1 C15 . 2.126(5) y
    Sn1 O4 . 2.208(3) y
    Sn1 O3 . 2.283(4) y
    Sn2 O1 . 2.043(3) y
    Sn2 C1 . 2.122(6) y
    Sn2 C5 . 2.132(6) y
    Sn2 O1 3_676 2.149(3) y
    Sn2 O2 . 2.300(4) y
    Sn2 Sn2 3_676 3.2840(6) y
    Br1A C10A . 2.084(16) ?
    Br2A C11A . 1.960(15) ?
    Br1B C10B . 1.88(3) ?
    Br2B C11B . 1.82(3) ?
    Br4A C14A . 1.940(17) ?
    Br3A C13A . 1.956(19) ?
    Br3B C14B . 1.952(17) ?
    Br4B C13B . 2.083(17) ?
    O1 Sn2 3_676 2.149(3) ?
    O2 C9 . 1.241(7) ?
    O3 C9 . 1.192(7) ?
    O4 C12 . 1.285(6) ?
    O5 C12 . 1.216(6) ?
    C1 C2 . 1.513(2) ?
    C1 H1A . 0.9700 ?
    C1 H1B . 0.9700 ?
    C2 C3 . 1.513(2) ?
    C2 H2A . 0.9700 ?
    C2 H2B . 0.9700 ?
    C3 C4 . 1.513(2) ?
    C3 H3A . 0.9700 ?
    C3 H3B . 0.9700 ?
    C4 H4A . 0.9600 ?
    C4 H4B . 0.9600 ?
    C4 H4C . 0.9600 ?
    C5 C6 . 1.513(2) ?
    C5 H5A . 0.9700 ?
    C5 H5B . 0.9700 ?
    C6 C7 . 1.513(2) ?
    C6 H6A . 0.9700 ?
    C6 H6B . 0.9700 ?
    C7 C8 . 1.512(2) ?
    C7 H7A . 0.9700 ?
    C7 H7B . 0.9700 ?
    C8 H8A . 0.9600 ?
    C8 H8B . 0.9600 ?
    C8 H8C . 0.9600 ?
    C9 C10A . 1.537(13) ?
    C9 C10B . 1.64(2) ?
    C10A C11A . 1.483(16) ?
    C10A H10A . 0.9800 ?
    C11A H11A . 0.9700 ?
    C11A H11B . 0.9700 ?
    C10B C11B . 1.53(3) ?
    C10B H10B . 0.9800 ?
    C11B H11C . 0.9700 ?
    C11B H11D . 0.9700 ?
    C12 C13B . 1.513(15) ?
    C12 C13A . 1.565(15) ?
    C13A C14A . 1.49(2) ?
    C13A H13A . 0.9800 ?
    C13B C14B . 1.50(2) ?
    C13B H13B . 0.9800 ?
    C14A H14A . 0.9700 ?
    C14A H14B . 0.9700 ?
    C14B H14C . 0.9700 ?
    C14B H14D . 0.9700 ?
    C15 C16 . 1.513(2) ?
    C15 H15A . 0.9700 ?
    C15 H15B . 0.9700 ?
    C16 C17 . 1.513(2) ?
    C16 H16A . 0.9700 ?
    C16 H16B . 0.9700 ?
    C17 C18 . 1.513(2) ?
    C17 H17A . 0.9700 ?
    C17 H17B . 0.9700 ?
    C18 H18A . 0.9600 ?
    C18 H18B . 0.9600 ?
    C18 H18C . 0.9600 ?
    C19 C20 . 1.513(2) ?
    C19 H19A . 0.9700 ?
    C19 H19B . 0.9700 ?
    C20 C21 . 1.514(2) ?
    C20 H20A . 0.9700 ?
    C20 H20B . 0.9700 ?
    C21 C22 . 1.513(2) ?
    C21 H21A . 0.9700 ?
    C21 H21B . 0.9700 ?
    C22 H22A . 0.9600 ?
    C22 H22B . 0.9600 ?
    C22 H22C . 0.9600 ?
loop_
    _geom_angle_atom_site_label_1
    _geom_angle_atom_site_label_2
    _geom_angle_atom_site_label_3
    _geom_angle_site_symmetry_1
    _geom_angle_site_symmetry_3
    _geom_angle
    _geom_angle_publ_flag
    O1 Sn1 C19 . . 110.21(16) ?
    O1 Sn1 C15 . . 107.81(15) ?
    C19 Sn1 C15 . . 140.76(18) ?
    O1 Sn1 O4 . . 79.58(12) ?
    C19 Sn1 O4 . . 100.37(15) ?
    C15 Sn1 O4 . . 95.58(17) ?
    O1 Sn1 O3 . . 91.83(14) ?
    C19 Sn1 O3 . . 84.07(17) ?
    C15 Sn1 O3 . . 85.41(19) ?
    O4 Sn1 O3 . . 171.25(14) ?
    O1 Sn2 C1 . . 108.28(15) ?
    O1 Sn2 C5 . . 106.96(17) ?
    C1 Sn2 C5 . . 143.5(2) ?
    O1 Sn2 O1 . 3_676 76.90(13) ?
    C1 Sn2 O1 . 3_676 98.2(2) ?
    C5 Sn2 O1 . 3_676 98.61(17) ?
    O1 Sn2 O2 . . 89.54(14) ?
    C1 Sn2 O2 . . 85.9(2) ?
    C5 Sn2 O2 . . 85.2(2) ?
    O1 Sn2 O2 3_676 . 166.43(14) ?
    O1 Sn2 Sn2 . 3_676 39.59(8) ?
    C1 Sn2 Sn2 . 3_676 106.78(16) ?
    C5 Sn2 Sn2 . 3_676 106.23(15) ?
    O1 Sn2 Sn2 3_676 3_676 37.30(8) ?
    O2 Sn2 Sn2 . 3_676 129.13(11) ?
    Sn2 O1 Sn1 . . 136.64(16) ?
    Sn2 O1 Sn2 . 3_676 103.10(12) ?
    Sn1 O1 Sn2 . 3_676 120.08(15) ?
    C9 O2 Sn2 . . 136.8(4) ?
    C9 O3 Sn1 . . 134.2(4) ?
    C12 O4 Sn1 . . 108.0(3) ?
    C2 C1 Sn2 . . 113.4(4) ?
    C2 C1 H1A . . 108.9 ?
    Sn2 C1 H1A . . 108.9 ?
    C2 C1 H1B . . 108.9 ?
    Sn2 C1 H1B . . 108.9 ?
    H1A C1 H1B . . 107.7 ?
    C3 C2 C1 . . 115.0(5) ?
    C3 C2 H2A . . 108.5 ?
    C1 C2 H2A . . 108.5 ?
    C3 C2 H2B . . 108.5 ?
    C1 C2 H2B . . 108.5 ?
    H2A C2 H2B . . 107.5 ?
    C4 C3 C2 . . 114.3(5) ?
    C4 C3 H3A . . 108.7 ?
    C2 C3 H3A . . 108.7 ?
    C4 C3 H3B . . 108.7 ?
    C2 C3 H3B . . 108.7 ?
    H3A C3 H3B . . 107.6 ?
    C3 C4 H4A . . 109.5 ?
    C3 C4 H4B . . 109.5 ?
    H4A C4 H4B . . 109.5 ?
    C3 C4 H4C . . 109.5 ?
    H4A C4 H4C . . 109.5 ?
    H4B C4 H4C . . 109.5 ?
    C6 C5 Sn2 . . 116.1(4) ?
    C6 C5 H5A . . 108.3 ?
    Sn2 C5 H5A . . 108.3 ?
    C6 C5 H5B . . 108.3 ?
    Sn2 C5 H5B . . 108.3 ?
    H5A C5 H5B . . 107.4 ?
    C7 C6 C5 . . 115.2(6) ?
    C7 C6 H6A . . 108.5 ?
    C5 C6 H6A . . 108.5 ?
    C7 C6 H6B . . 108.5 ?
    C5 C6 H6B . . 108.5 ?
    H6A C6 H6B . . 107.5 ?
    C8 C7 C6 . . 112.6(6) ?
    C8 C7 H7A . . 109.1 ?
    C6 C7 H7A . . 109.1 ?
    C8 C7 H7B . . 109.1 ?
    C6 C7 H7B . . 109.1 ?
    H7A C7 H7B . . 107.8 ?
    C7 C8 H8A . . 109.5 ?
    C7 C8 H8B . . 109.5 ?
    H8A C8 H8B . . 109.5 ?
    C7 C8 H8C . . 109.5 ?
    H8A C8 H8C . . 109.5 ?
    H8B C8 H8C . . 109.5 ?
    O3 C9 O2 . . 128.3(5) ?
    O3 C9 C10A . . 111.0(7) ?
    O2 C9 C10A . . 120.6(7) ?
    O3 C9 C10B . . 131.0(8) ?
    O2 C9 C10B . . 100.4(8) ?
    C10A C9 C10B . . 21.5(6) ?
    C11A C10A C9 . . 115.2(9) ?
    C11A C10A Br1A . . 102.1(9) ?
    C9 C10A Br1A . . 100.9(8) ?
    C11A C10A H10A . . 112.5 ?
    C9 C10A H10A . . 112.5 ?
    Br1A C10A H10A . . 112.5 ?
    C10A C11A Br2A . . 103.4(9) ?
    C10A C11A H11A . . 111.1 ?
    Br2A C11A H11A . . 111.1 ?
    C10A C11A H11B . . 111.1 ?
    Br2A C11A H11B . . 111.1 ?
    H11A C11A H11B . . 109.0 ?
    C11B C10B C9 . . 100.3(14) ?
    C11B C10B Br1B . . 115.7(15) ?
    C9 C10B Br1B . . 106.8(13) ?
    C11B C10B H10B . . 111.1 ?
    C9 C10B H10B . . 111.1 ?
    Br1B C10B H10B . . 111.1 ?
    C10B C11B Br2B . . 112.9(13) ?
    C10B C11B H11C . . 109.0 ?
    Br2B C11B H11C . . 109.0 ?
    C10B C11B H11D . . 109.0 ?
    Br2B C11B H11D . . 109.0 ?
    H11C C11B H11D . . 107.8 ?
    O5 C12 O4 . . 123.7(5) ?
    O5 C12 C13B . . 117.3(7) ?
    O4 C12 C13B . . 118.2(7) ?
    O5 C12 C13A . . 121.8(6) ?
    O4 C12 C13A . . 112.7(6) ?
    C13B C12 C13A . . 23.8(5) ?
    C14A C13A C12 . . 109.3(11) ?
    C14A C13A Br3A . . 106.1(12) ?
    C12 C13A Br3A . . 110.3(9) ?
    C14A C13A H13A . . 110.4 ?
    C12 C13A H13A . . 110.4 ?
    Br3A C13A H13A . . 110.4 ?
    C14B C13B C12 . . 111.2(13) ?
    C14B C13B Br4B . . 103.2(10) ?
    C12 C13B Br4B . . 119.1(12) ?
    C14B C13B H13B . . 107.6 ?
    C12 C13B H13B . . 107.6 ?
    Br4B C13B H13B . . 107.6 ?
    C13A C14A Br4A . . 105.9(11) ?
    C13A C14A H14A . . 110.6 ?
    Br4A C14A H14A . . 110.6 ?
    C13A C14A H14B . . 110.6 ?
    Br4A C14A H14B . . 110.6 ?
    H14A C14A H14B . . 108.7 ?
    C13B C14B Br3B . . 108.0(12) ?
    C13B C14B H14C . . 110.1 ?
    Br3B C14B H14C . . 110.1 ?
    C13B C14B H14D . . 110.1 ?
    Br3B C14B H14D . . 110.1 ?
    H14C C14B H14D . . 108.4 ?
    C16 C15 Sn1 . . 113.9(3) ?
    C16 C15 H15A . . 108.8 ?
    Sn1 C15 H15A . . 108.8 ?
    C16 C15 H15B . . 108.8 ?
    Sn1 C15 H15B . . 108.8 ?
    H15A C15 H15B . . 107.7 ?
    C15 C16 C17 . . 114.8(4) ?
    C15 C16 H16A . . 108.6 ?
    C17 C16 H16A . . 108.6 ?
    C15 C16 H16B . . 108.6 ?
    C17 C16 H16B . . 108.6 ?
    H16A C16 H16B . . 107.6 ?
    C18 C17 C16 . . 112.1(5) ?
    C18 C17 H17A . . 109.2 ?
    C16 C17 H17A . . 109.2 ?
    C18 C17 H17B . . 109.2 ?
    C16 C17 H17B . . 109.2 ?
    H17A C17 H17B . . 107.9 ?
    C17 C18 H18A . . 109.5 ?
    C17 C18 H18B . . 109.5 ?
    H18A C18 H18B . . 109.5 ?
    C17 C18 H18C . . 109.5 ?
    H18A C18 H18C . . 109.5 ?
    H18B C18 H18C . . 109.5 ?
    C20 C19 Sn1 . . 120.1(3) ?
    C20 C19 H19A . . 107.3 ?
    Sn1 C19 H19A . . 107.3 ?
    C20 C19 H19B . . 107.3 ?
    Sn1 C19 H19B . . 107.3 ?
    H19A C19 H19B . . 106.9 ?
    C19 C20 C21 . . 112.2(4) ?
    C19 C20 H20A . . 109.2 ?
    C21 C20 H20A . . 109.2 ?
    C19 C20 H20B . . 109.2 ?
    C21 C20 H20B . . 109.2 ?
    H20A C20 H20B . . 107.9 ?
    C22 C21 C20 . . 113.9(4) ?
    C22 C21 H21A . . 108.8 ?
    C20 C21 H21A . . 108.8 ?
    C22 C21 H21B . . 108.8 ?
    C20 C21 H21B . . 108.8 ?
    H21A C21 H21B . . 107.7 ?
    C21 C22 H22A . . 109.5 ?
    C21 C22 H22B . . 109.5 ?
    H22A C22 H22B . . 109.5 ?
    C21 C22 H22C . . 109.5 ?
    H22A C22 H22C . . 109.5 ?
    H22B C22 H22C . . 109.5 ?
loop_
    _geom_torsion_atom_site_label_1
    _geom_torsion_atom_site_label_2
    _geom_torsion_atom_site_label_3
    _geom_torsion_atom_site_label_4
    _geom_torsion_site_symmetry_1
    _geom_torsion_site_symmetry_2
    _geom_torsion_site_symmetry_3
    _geom_torsion_site_symmetry_4
    _geom_torsion
    _geom_torsion_publ_flag
    C1 Sn2 O1 Sn1 . . . . -90.7(3) ?
    C5 Sn2 O1 Sn1 . . . . 79.7(3) ?
    O1 Sn2 O1 Sn1 3_676 . . . 174.9(3) ?
    O2 Sn2 O1 Sn1 . . . . -5.1(3) ?
    Sn2 Sn2 O1 Sn1 3_676 . . . 174.9(3) ?
    C1 Sn2 O1 Sn2 . . . 3_676 94.4(2) ?
    C5 Sn2 O1 Sn2 . . . 3_676 -95.15(19) ?
    O1 Sn2 O1 Sn2 3_676 . . 3_676 0.0 ?
    O2 Sn2 O1 Sn2 . . . 3_676 -179.98(17) ?
    C19 Sn1 O1 Sn2 . . . . 81.2(3) ?
    C15 Sn1 O1 Sn2 . . . . -88.9(3) ?
    O4 Sn1 O1 Sn2 . . . . 178.5(3) ?
    O3 Sn1 O1 Sn2 . . . . -3.1(3) ?
    C19 Sn1 O1 Sn2 . . . 3_676 -104.5(2) ?
    C15 Sn1 O1 Sn2 . . . 3_676 85.4(2) ?
    O4 Sn1 O1 Sn2 . . . 3_676 -7.20(16) ?
    O3 Sn1 O1 Sn2 . . . 3_676 171.1(2) ?
    O1 Sn2 O2 C9 . . . . 13.7(6) ?
    C1 Sn2 O2 C9 . . . . 122.0(7) ?
    C5 Sn2 O2 C9 . . . . -93.4(7) ?
    O1 Sn2 O2 C9 3_676 . . . 13.6(12) ?
    Sn2 Sn2 O2 C9 3_676 . . . 13.7(7) ?
    O1 Sn1 O3 C9 . . . . 17.4(6) ?
    C19 Sn1 O3 C9 . . . . -92.8(6) ?
    C15 Sn1 O3 C9 . . . . 125.1(6) ?
    O4 Sn1 O3 C9 . . . . 28.2(15) ?
    O1 Sn1 O4 C12 . . . . 173.4(3) ?
    C19 Sn1 O4 C12 . . . . -77.8(3) ?
    C15 Sn1 O4 C12 . . . . 66.2(3) ?
    O3 Sn1 O4 C12 . . . . 162.3(10) ?
    O1 Sn2 C1 C2 . . . . 5.6(5) ?
    C5 Sn2 C1 C2 . . . . -158.9(4) ?
    O1 Sn2 C1 C2 3_676 . . . 84.4(5) ?
    O2 Sn2 C1 C2 . . . . -82.6(5) ?
    Sn2 Sn2 C1 C2 3_676 . . . 47.2(5) ?
    Sn2 C1 C2 C3 . . . . -173.2(5) ?
    C1 C2 C3 C4 . . . . 175.2(6) ?
    O1 Sn2 C5 C6 . . . . -144.3(4) ?
    C1 Sn2 C5 C6 . . . . 20.3(7) ?
    O1 Sn2 C5 C6 3_676 . . . 136.9(4) ?
    O2 Sn2 C5 C6 . . . . -56.2(4) ?
    Sn2 Sn2 C5 C6 3_676 . . . 174.4(4) ?
    Sn2 C5 C6 C7 . . . . 168.6(4) ?
    C5 C6 C7 C8 . . . . 70.7(9) ?
    Sn1 O3 C9 O2 . . . . -15.3(11) ?
    Sn1 O3 C9 C10A . . . . 167.4(7) ?
    Sn1 O3 C9 C10B . . . . 158.1(13) ?
    Sn2 O2 C9 O3 . . . . -5.1(12) ?
    Sn2 O2 C9 C10A . . . . 172.0(8) ?
    Sn2 O2 C9 C10B . . . . 180.0(10) ?
    O3 C9 C10A C11A . . . . 152.2(10) ?
    O2 C9 C10A C11A . . . . -25.3(15) ?
    C10B C9 C10A C11A . . . . -47(3) ?
    O3 C9 C10A Br1A . . . . -98.7(7) ?
    O2 C9 C10A Br1A . . . . 83.8(8) ?
    C10B C9 C10A Br1A . . . . 62(4) ?
    C9 C10A C11A Br2A . . . . -81.7(11) ?
    Br1A C10A C11A Br2A . . . . 170.0(5) ?
    O3 C9 C10B C11B . . . . 56(2) ?
    O2 C9 C10B C11B . . . . -129.2(13) ?
    C10A C9 C10B C11B . . . . 32(3) ?
    O3 C9 C10B Br1B . . . . -65.0(16) ?
    O2 C9 C10B Br1B . . . . 109.7(9) ?
    C10A C9 C10B Br1B . . . . -89(4) ?
    C9 C10B C11B Br2B . . . . 76.4(15) ?
    Br1B C10B C11B Br2B . . . . -169.1(10) ?
    Sn1 O4 C12 O5 . . . . 9.2(6) ?
    Sn1 O4 C12 C13B . . . . 178.7(8) ?
    Sn1 O4 C12 C13A . . . . -155.6(7) ?
    O5 C12 C13A C14A . . . . 41.0(15) ?
    O4 C12 C13A C14A . . . . -153.9(10) ?
    C13B C12 C13A C14A . . . . -45(2) ?
    O5 C12 C13A Br3A . . . . -75.3(9) ?
    O4 C12 C13A Br3A . . . . 89.8(8) ?
    C13B C12 C13A Br3A . . . . -161(3) ?
    O5 C12 C13B C14B . . . . -52.0(15) ?
    O4 C12 C13B C14B . . . . 137.8(10) ?
    C13A C12 C13B C14B . . . . 55(2) ?
    O5 C12 C13B Br4B . . . . 67.7(11) ?
    O4 C12 C13B Br4B . . . . -102.5(9) ?
    C13A C12 C13B Br4B . . . . 175(3) ?
    C12 C13A C14A Br4A . . . . 58.1(13) ?
    Br3A C13A C14A Br4A . . . . 177.1(6) ?
    C12 C13B C14B Br3B . . . . -60.6(13) ?
    Br4B C13B C14B Br3B . . . . 170.5(7) ?
    O1 Sn1 C15 C16 . . . . 37.9(4) ?
    C19 Sn1 C15 C16 . . . . -127.4(4) ?
    O4 Sn1 C15 C16 . . . . 118.7(4) ?
    O3 Sn1 C15 C16 . . . . -52.6(4) ?
    Sn1 C15 C16 C17 . . . . 166.7(4) ?
    C15 C16 C17 C18 . . . . -173.8(6) ?
    O1 Sn1 C19 C20 . . . . 70.9(4) ?
    C15 Sn1 C19 C20 . . . . -124.0(4) ?
    O4 Sn1 C19 C20 . . . . -11.7(4) ?
    O3 Sn1 C19 C20 . . . . 160.7(4) ?
    Sn1 C19 C20 C21 . . . . 172.3(3) ?
    C19 C20 C21 C22 . . . . 178.0(5) ?
loop_
    _geom_hbond_atom_site_label_D
    _geom_hbond_atom_site_label_H
    _geom_hbond_atom_site_label_A
    _geom_hbond_site_symmetry_A
    _geom_hbond_distance_DH
    _geom_hbond_distance_HA
    _geom_hbond_distance_DA
    _geom_hbond_angle_DHA
    _geom_hbond_publ_flag
    C6 H6B O2 . 0.9700 2.5800 3.232(9) 124.00 y
    C14A H14A O3 3_576 0.9700 2.5600 3.434(13) 149.00 y
    C15 H15A O5 3_576 0.9700 2.5300 3.220(6) 128.00 y
    C16 H16A O3 . 0.9700 2.4500 3.134(6) 127.00 y
    C19 H19A O5 3_576 0.9700 2.5700 3.287(6) 130.00 y
    C2 H2A Cg1 1_555 0.97 2.95 3.415(6) 111.00 y
    C16 H16A Cg2 1_555 0.97 2.68 3.250(6) 118.00 y
