# Supplementary material for: Octa-n-butyl-1κ2 C,2κ2 C,3κ2,4κ2 C-bis­(μ-2,3-dibromo­propionato)-1:2κ2 O:O′,3:4κ2 O:O′-bis­(2,3-dibromo­propionato)-1κO,3κO-di-μ3-oxido-1:2:4κ3 O:O:O,2:3:4κ3 O:O:O-tetra­tin(IV)
Source: Acta Crystallogr Sect E Struct Rep Online. 2008 Nov 20;64(Pt 12):m1572–3. doi: 10.1107/S1600536808037513 (PMC2959824; doi:10.1107/S1600536808037513)
Supplement: Supplementary file 2 [file e-64-m1572-Isup2.hkl]

# 
# h,k,l, Fc-squared, Fo-squared, sigma(Fo-squared) and status flag 
# 
data_I
_shelx_title ' yipfw1_0m in P2(1)/n  (100K)' 
_shelx_refln_list_code          4 
_shelx_F_calc_maximum      897.73 
_exptl_crystal_F_000      1816.00 
_reflns_d_resolution_high  0.6354 
 
loop_ 
 _symmetry_equiv_pos_as_xyz 
 'x, y, z' 
 '-x+1/2, y+1/2, -z+1/2' 
 '-x, -y, -z' 
 'x-1/2, -y-1/2, z-1/2' 
 
_cell_length_a    11.7495 
_cell_length_b    20.6620 
_cell_length_c    12.9684 
_cell_angle_alpha  90.000 
_cell_angle_beta   91.462 
_cell_angle_gamma  90.000 
 
_shelx_F_squared_multiplier     1.000 
 
loop_ 
 _refln_index_h 
 _refln_index_k 
 _refln_index_l 
 _refln_F_squared_calc 
 _refln_F_squared_meas 
 _refln_F_squared_sigma 
 _refln_observed_status 
   2   0   0    15307.95    15046.72    326.61 o 
   4   0   0    34343.23    33902.35    586.78 o 
   6   0   0     3756.87     4078.24     78.06 o 
   8   0   0       14.02        5.76     22.70 o 
  10   0   0       86.27      109.83     33.67 o 
  12   0   0     3208.59     3445.25    159.08 o 
  14   0   0        0.61      -59.25     59.25 o 
  16   0   0     1644.02     2321.14    132.30 o 
   1   1   0     2152.80     1953.00     77.78 o 
   2   1   0       48.10      124.77     10.29 o 
   3   1   0    42185.72    44585.90    599.24 o 
   4   1   0     1234.02     1077.64     25.05 o 
   5   1   0       55.77      119.10     12.02 o 
   6   1   0     9943.07    11126.27    134.10 o 
   7   1   0    23678.79    25062.99    304.45 o 
   8   1   0       11.12       25.69     16.59 o 
   9   1   0     7508.57     8201.34    109.99 o 
  10   1   0       38.28       24.25     22.93 o 
  11   1   0     7350.46     7981.22    129.47 o 
  12   1   0       22.23       28.64     39.57 o 
  13   1   0     3388.24     3846.21     96.27 o 
  14   1   0       66.61      -47.83     47.83 o 
  15   1   0      309.41      430.84     57.59 o 
  16   1   0        5.77      107.25     80.84 o 
  17   1   0      197.48      136.74    132.82 o 
  18   1   0        0.32     -111.22    185.89 o 
   1   2   0      485.03      496.34     15.01 o 
   2   2   0      758.78     1059.90     23.74 o 
   3   2   0     4262.14     4126.65    103.23 o 
   4   2   0    49788.20    56238.50    736.07 o 
   5   2   0    24654.66    24112.59    320.48 o 
   6   2   0      153.56      287.41     17.57 o 
   7   2   0      315.21      270.33     17.33 o 
   8   2   0      902.59     1121.43     28.38 o 
   9   2   0      627.39      749.16     27.20 o 
  10   2   0      243.17      244.40     27.22 o 
  11   2   0      421.46      429.83     34.06 o 
  12   2   0     2635.90     2981.68     80.90 o 
  13   2   0       71.02      111.28     47.26 o 
  14   2   0       41.90       35.20     49.15 o 
  15   2   0       99.38       78.90     55.78 o 
  16   2   0     1417.25     1877.85    118.87 o 
  17   2   0       15.88      -24.81    105.79 o 
  18   2   0        3.62     -114.33    183.56 o 
   1   3   0    23939.94    25901.11    789.73 o 
   2   3   0     3050.92     3117.95     54.46 o 
   3   3   0     1524.67     1672.02     34.12 o 
   4   3   0     3051.36     2699.83     43.79 o 
   5   3   0     5044.03     5083.97     70.86 o 
   6   3   0    25337.16    26905.23    381.80 o 
   7   3   0    24416.08    23896.86    341.64 o 
   8   3   0      473.90      505.76     21.97 o 
   9   3   0     1299.77     1334.74     36.54 o 
  10   3   0      175.01      128.80     28.05 o 
  11   3   0     1561.95     1602.29     53.04 o 
  12   3   0       52.79       16.51     31.22 o 
  13   3   0     2983.73     3391.39    104.39 o 
  14   3   0       50.05      -50.23     50.23 o 
  15   3   0      489.01      575.86     73.18 o 
  16   3   0        0.38       36.02     83.08 o 
  17   3   0      158.88      205.57     92.11 o 
  18   3   0        0.66     -129.45    129.45 o 
   1   4   0       42.60       68.55     15.32 o 
   2   4   0     5449.20     5319.24     96.39 o 
   3   4   0    10702.59    10820.09    194.24 o 
   4   4   0    49737.91    54348.27    766.87 o 
   5   4   0     7944.05     8449.23    120.26 o 
   6   4   0       14.05       58.22     15.47 o 
   7   4   0     5188.17     5045.31     81.69 o 
   8   4   0       26.46       57.43     18.87 o 
   9   4   0      635.10      678.18     29.97 o 
  10   4   0       60.33       26.89     22.76 o 
  11   4   0       12.44      -21.25     30.33 o 
  12   4   0     3409.59     3800.24     98.35 o 
  13   4   0      366.34      385.24     54.33 o 
  14   4   0        2.16      -57.77     57.77 o 
  15   4   0        7.20      -28.72     64.60 o 
  16   4   0     1298.00     1849.82    142.91 o 
  17   4   0        0.09      -18.83     86.51 o 
  18   4   0        1.88     -128.47    128.47 o 
   1   5   0    14696.15    16776.83    541.33 o 
   2   5   0    33730.86    38052.96    740.04 o 
   3   5   0    40454.17    41221.68    591.72 o 
   4   5   0     5996.00     6786.72    119.76 o 
   5   5   0     3678.50     3741.97     60.52 o 
   6   5   0      753.98      729.20     24.19 o 
   7   5   0    20358.73    20347.83    285.25 o 
   8   5   0      728.48      698.18     27.27 o 
   9   5   0     3599.58     3664.94     64.69 o 
  10   5   0      990.99      994.82     35.97 o 
  11   5   0      591.77      588.00     36.56 o 
  12   5   0      107.48       90.55     39.11 o 
  13   5   0     1281.69     1377.64     78.92 o 
  14   5   0       12.78      -80.06     80.06 o 
  15   5   0      220.51      224.00     67.70 o 
  16   5   0        0.20       18.86     84.94 o 
  17   5   0      155.57       98.47     90.66 o 
  18   5   0        0.49      -99.47    138.44 o 
   0   6   0    82182.16    92885.23   3508.55 o 
   1   6   0       28.14       76.29     16.61 o 
   2   6   0     9191.39    10428.50    242.83 o 
   3   6   0     7305.67     7503.56    113.50 o 
   4   6   0    31846.46    34190.87    533.98 o 
   5   6   0     1226.73     1218.62     32.05 o 
   6   6   0     2227.09     2303.48     52.95 o 
   7   6   0     8049.89     7519.89    118.48 o 
   8   6   0    12101.12    12881.86    194.26 o 
   9   6   0     1246.02     1223.41     37.77 o 
  10   6   0      815.90      760.84     33.63 o 
  11   6   0       68.37       74.95     35.14 o 
  12   6   0     3244.59     3500.26    102.35 o 
  13   6   0      262.58      258.14     60.71 o 
  14   6   0       67.40       27.58     62.56 o 
  15   6   0        1.07      -64.55     64.55 o 
  16   6   0     1087.10     1315.56    106.47 o 
  17   6   0        1.25      -97.40     97.40 o 
  18   6   0        5.94     -155.56    196.00 o 
   1   7   0     3871.00     3963.26     86.27 o 
   2   7   0     2854.59     3153.42     71.98 o 
   3   7   0   148513.08   149067.59   2469.16 o 
   4   7   0     2817.01     2931.27     66.61 o 
   5   7   0    10138.56    10496.08    153.83 o 
   6   7   0     4532.22     4428.53     83.22 o 
   7   7   0     9175.12     9127.15    144.78 o 
   8   7   0     1683.81     1620.21     45.66 o 
   9   7   0     9067.24     8856.96    149.87 o 
  10   7   0     1602.84     1489.44     49.56 o 
  11   7   0     2518.38     2613.54     74.79 o 
  12   7   0       61.03      131.09     53.71 o 
  13   7   0     1194.09     1179.71     76.66 o 
  14   7   0      120.53       23.24     62.24 o 
  15   7   0       43.62       68.67     79.01 o 
  16   7   0        4.04        6.47     97.00 o 
  17   7   0      123.01       17.95     91.47 o 
  18   7   0        4.32     -133.91    133.91 o 
   0   8   0   106724.09   112831.95   2775.20 o 
   1   8   0    17949.99    18052.24    316.67 o 
   2   8   0    17401.16    18759.38    364.12 o 
   3   8   0    43110.70    44816.37    840.45 o 
   4   8   0    26766.46    26165.02    452.24 o 
   5   8   0      512.13      461.14     20.68 o 
   6   8   0     3111.61     3479.31     62.87 o 
   7   8   0      377.12      323.81     30.88 o 
   8   8   0    11197.47    11986.82    186.74 o 
   9   8   0     3511.66     3316.43     74.22 o 
  10   8   0      234.03      204.77     36.89 o 
  11   8   0      470.11      469.56     61.47 o 
  12   8   0     3064.41     2961.76    108.20 o 
  13   8   0       90.49       38.34     57.20 o 
  14   8   0      154.04       54.64     63.53 o 
  15   8   0       52.22      -24.08    107.66 o 
  16   8   0      975.08     1277.05    106.37 o 
  17   8   0       12.08      -36.20    113.95 o 
   1   9   0    10933.66    10731.62    188.51 o 
   2   9   0     7831.50     6924.23    143.12 o 
   3   9   0    46927.37    46159.63    881.33 o 
   4   9   0      357.98      356.15     25.38 o 
   5   9   0    11609.82    11960.30    239.73 o 
   6   9   0    15434.71    15825.33    243.81 o 
   7   9   0     6645.20     6564.31    123.16 o 
   8   9   0        5.45       31.50     21.83 o 
   9   9   0     2593.07     2413.87     72.01 o 
  10   9   0     3040.41     2818.76     81.48 o 
  11   9   0     1267.21     1264.19     64.75 o 
  12   9   0       38.99       21.36     46.45 o 
  13   9   0     1432.94     1436.02     80.50 o 
  14   9   0      395.54      290.23     68.71 o 
  15   9   0       31.24      -23.82     81.70 o 
  16   9   0       15.80       15.22    104.07 o 
  17   9   0       61.56      -23.09    117.27 o 
   0  10   0     6091.91     7286.73    196.89 o 
   1  10   0    16156.26    15554.37    265.28 o 
   2  10   0     1936.68     2340.14     62.91 o 
   3  10   0    54670.58    55667.25   1044.34 o 
   4  10   0    20320.81    20134.54    387.99 o 
   5  10   0     4854.43     4682.51    108.72 o 
   6  10   0      589.02      495.92     31.25 o 
   7  10   0     3113.26     2974.96     68.97 o 
   8  10   0       93.82       26.07     19.65 o 
   9  10   0     5861.83     5564.95    121.54 o 
  10  10   0      276.98      284.52     46.32 o 
  11  10   0       36.08      -45.57     45.57 o 
  12  10   0     1043.01      915.85     79.84 o 
  13  10   0       46.06       89.86     60.75 o 
  14  10   0       73.19       45.11     65.41 o 
  15  10   0       37.52      -46.05     80.78 o 
  16  10   0      654.54      776.92     99.93 o 
  17  10   0       97.58      116.74    103.73 o 
   1  11   0    10514.99    11050.49    193.82 o 
   2  11   0      279.87      227.07     26.03 o 
   3  11   0     2373.28     2162.24     63.55 o 
   4  11   0     1256.72     1238.42     48.06 o 
   5  11   0     1682.18     1855.71     63.38 o 
   6  11   0     2026.83     2289.15     72.98 o 
   7  11   0     6388.31     5858.20    135.51 o 
   8  11   0      466.34      624.60     47.11 o 
   9  11   0      298.59      237.19     43.89 o 
  10  11   0     6221.68     5830.25    153.44 o 
  11  11   0      414.65      474.21     58.43 o 
  12  11   0       38.61        4.47     56.53 o 
  13  11   0      763.63      920.23     76.16 o 
  14  11   0      251.62      238.41     99.46 o 
  15  11   0        7.69      -63.44     83.75 o 
  16  11   0        0.91      -15.09     87.78 o 
  17  11   0       14.60     -106.44    131.03 o 
   0  12   0    33401.55    36854.60   1349.85 o 
   1  12   0     5203.87     5630.63    107.01 o 
   2  12   0      199.30      210.36     22.91 o 
   3  12   0     4944.60     4938.07    113.44 o 
   4  12   0     6723.08     6470.07    141.61 o 
   5  12   0    15408.39    14343.50    287.08 o 
   6  12   0      221.86      138.95     34.37 o 
   7  12   0     6221.43     5909.32    150.01 o 
   8  12   0      291.04      237.43     47.59 o 
   9  12   0     1037.57      904.47     60.42 o 
  10  12   0      527.87      655.28     61.25 o 
  11  12   0        0.67       31.19     53.35 o 
  12  12   0      493.32      400.99     63.32 o 
  13  12   0      222.41      316.40     67.23 o 
  14  12   0       17.22       -8.33     75.62 o 
  15  12   0       11.21      -41.48     83.35 o 
  16  12   0      353.02      512.43     98.22 o 
  17  12   0       70.98       57.06    136.06 o 
   1  13   0      150.37      200.81     24.53 o 
   2  13   0      122.42      154.05     23.66 o 
   3  13   0     1996.52     2047.30     65.64 o 
   4  13   0        1.22      -19.36     35.18 o 
   5  13   0     1439.42     1418.93     88.38 o 
   6  13   0      735.80      741.36     52.67 o 
   7  13   0     6092.13     5707.20    148.68 o 
   8  13   0      245.53      176.10     49.33 o 
   9  13   0     1237.11      986.53     55.23 o 
  10  13   0     4268.57     4119.05    127.97 o 
  11  13   0     1773.98     1751.10    100.29 o 
  12  13   0       16.24      -45.13     58.86 o 
  13  13   0      322.22      325.41     70.17 o 
  14  13   0       59.70       78.72     85.11 o 
  15  13   0        8.00      -84.53     84.53 o 
  16  13   0        6.51      -19.39     92.03 o 
   0  14   0   119533.73   120756.06   2982.32 o 
   1  14   0       21.61       25.91     24.66 o 
   2  14   0     4137.05     4319.64    109.46 o 
   3  14   0     7049.62     7270.08    175.41 o 
   4  14   0     4462.97     4419.13    120.56 o 
   5  14   0     3080.29     2736.69     92.60 o 
   6  14   0      609.00      738.82     55.36 o 
   7  14   0     4003.45     3753.55    160.84 o 
   8  14   0      150.37      116.93     49.75 o 
   9  14   0      788.38      713.86     60.67 o 
  10  14   0      112.85      100.18     57.95 o 
  11  14   0      477.65      429.65     76.57 o 
  12  14   0      648.45      537.77     69.05 o 
  13  14   0      466.56      433.25     71.14 o 
  14  14   0       98.75      102.44     87.22 o 
  15  14   0       75.82       42.34     87.18 o 
  16  14   0      192.52      144.78    105.54 o 
   1  15   0     3297.63     2873.28     69.91 o 
   2  15   0        6.51        8.35     36.92 o 
   3  15   0     1817.61     1740.51     93.43 o 
   4  15   0     2221.92     2232.04    132.83 o 
   5  15   0      447.86      518.92     49.37 o 
   6  15   0    13863.83    13458.17    300.19 o 
   7  15   0     8307.46     7966.64    194.30 o 
   8  15   0      123.75       54.90     51.20 o 
   9  15   0     2100.64     2010.29     87.83 o 
  10  15   0     1812.97     1824.48     93.94 o 
  11  15   0     2635.24     2842.02    111.83 o 
  12  15   0        9.54      119.34     64.10 o 
  13  15   0      170.13      260.56     86.34 o 
  14  15   0      220.69      251.04     89.91 o 
  15  15   0       49.72       31.44     89.33 o 
  16  15   0        0.00       38.32    133.01 o 
   0  16   0    23486.96    23904.51    648.12 o 
   1  16   0     1254.01     1599.49     58.31 o 
   2  16   0     2673.49     2488.34     91.61 o 
   3  16   0     8871.62     9105.60    278.11 o 
   4  16   0     5873.87     5762.59    226.88 o 
   5  16   0     3454.20     3520.63    110.94 o 
   6  16   0       87.45      144.59     48.01 o 
   7  16   0     3960.89     3975.97    122.53 o 
   8  16   0       55.26       20.47     51.61 o 
   9  16   0     1371.22     1311.51     94.87 o 
  10  16   0        1.81      -12.66     61.03 o 
  11  16   0      218.79      256.24     64.49 o 
  12  16   0      297.94      284.43     71.04 o 
  13  16   0      502.55      492.93    109.40 o 
  14  16   0      324.18      302.54     95.88 o 
  15  16   0      118.56      126.69     94.39 o 
  16  16   0       95.62     -103.71    132.54 o 
   1  17   0        3.03       27.08     37.52 o 
   2  17   0     2980.94     2716.47    150.88 o 
   3  17   0        9.48       29.96     44.00 o 
   4  17   0      333.74      386.31     48.79 o 
   5  17   0     3184.82     2820.20    144.59 o 
   6  17   0    15262.65    14969.08    333.27 o 
   7  17   0     6426.45     5990.32    161.25 o 
   8  17   0      341.29      425.38     61.55 o 
   9  17   0        5.33       81.30     59.88 o 
  10  17   0     1579.48     1654.45     86.46 o 
  11  17   0      666.92      728.65     75.20 o 
  12  17   0       16.98       65.70     70.17 o 
  13  17   0       44.57      113.25     83.88 o 
  14  17   0      305.63      430.12    100.61 o 
  15  17   0       22.65        3.48     98.16 o 
   0  18   0       86.78       84.78    168.78 o 
   1  18   0     1427.92     1743.34    163.06 o 
   2  18   0      903.75      858.35     58.53 o 
   3  18   0     1523.46     1797.23     84.51 o 
   4  18   0     1761.21     1900.21     87.49 o 
   5  18   0      768.82      946.74     65.27 o 
   6  18   0       69.56      180.37     54.29 o 
   7  18   0     3726.42     3626.19    120.49 o 
   8  18   0        8.82       -6.09     57.35 o 
   9  18   0     1326.07     1343.50     81.41 o 
  10  18   0       88.76       38.95     62.17 o 
  11  18   0        0.37      -60.91     60.91 o 
  12  18   0        8.24      101.03     88.71 o 
  13  18   0      769.91      982.34    125.06 o 
  14  18   0      179.05       91.07     93.22 o 
  15  18   0       63.58       91.45    113.20 o 
   1  19   0      180.28      140.50     68.89 o 
   2  19   0     9121.23     8855.76    860.89 o 
   3  19   0     1042.61     1138.81    108.67 o 
   4  19   0       19.19      -37.91     64.55 o 
   5  19   0      217.78      112.09     50.54 o 
   6  19   0     4261.83     4050.41    128.12 o 
   7  19   0     1562.19     1591.82     81.13 o 
   8  19   0        0.95       10.99     66.33 o 
   9  19   0        4.78       31.84     62.71 o 
  10  19   0     1489.41     1662.80     90.38 o 
  11  19   0       21.30       -2.11     68.48 o 
  12  19   0        0.65      -59.33     85.29 o 
  13  19   0       16.83      -38.09     93.86 o 
  14  19   0      185.10      244.11    105.35 o 
   0  20   0      265.72      399.78    192.89 o 
   1  20   0     1565.19     2055.44    191.58 o 
   2  20   0       92.36      112.70     72.24 o 
   3  20   0       53.77      146.54     76.11 o 
   4  20   0       81.62      107.28     84.32 o 
   5  20   0      222.49       18.27     54.88 o 
   6  20   0      130.32      123.28     57.60 o 
   7  20   0      948.52      779.44     69.72 o 
   8  20   0      727.48      833.16     72.49 o 
   9  20   0      475.91      486.76     69.37 o 
  10  20   0      270.75      158.74     69.47 o 
  11  20   0        0.08      -70.27     70.27 o 
  12  20   0        9.07       27.06     93.98 o 
  13  20   0      481.88      562.99    168.95 o 
  14  20   0      129.76       11.19     99.83 o 
   1  21   0      388.46      146.66    162.56 o 
   2  21   0      853.03      651.16    230.61 o 
   3  21   0     3838.70     3815.24    433.62 o 
   4  21   0      179.72      158.61     80.69 o 
   5  21   0     1031.03      753.22     97.97 o 
   6  21   0     1747.09     1523.41     89.69 o 
   7  21   0      218.73       91.75     70.14 o 
   8  21   0      339.66      276.91     67.06 o 
   9  21   0      103.53        4.38     65.83 o 
  10  21   0      693.90      719.54     78.74 o 
  11  21   0      270.60      207.99     97.44 o 
  12  21   0       87.54       63.09     97.48 o 
  13  21   0        0.72      -20.97    100.61 o 
  14  21   0      200.94      262.47    121.11 o 
   0  22   0     1104.81      874.22    220.11 o 
   1  22   0     1200.90     1801.09    188.19 o 
   2  22   0     3924.63     3898.01    510.61 o 
   3  22   0     4215.45     3797.88    342.22 o 
   4  22   0      466.12      695.76    223.21 o 
   5  22   0       31.78       38.07    141.54 o 
   6  22   0       70.13     -103.13    148.23 o 
   7  22   0       87.54      -47.17     99.79 o 
   8  22   0      672.47      700.65     79.43 o 
   9  22   0      515.26      434.07    116.40 o 
  10  22   0       40.35       51.10     77.69 o 
  11  22   0      138.65      121.91     97.78 o 
  12  22   0       93.47       20.70     98.75 o 
  13  22   0      198.22      319.08    108.51 o 
   1  23   0        5.18        0.87    142.64 o 
   2  23   0      135.96       15.51    147.65 o 
   3  23   0     1006.89     1248.10    463.94 o 
   4  23   0       16.39      -79.29    159.83 o 
   5  23   0     1178.30      824.48    138.40 o 
   6  23   0     2973.88     3036.44    244.00 o 
   7  23   0      261.42       47.79    170.41 o 
   8  23   0      100.40        1.59    167.92 o 
   9  23   0      124.87     -120.22    142.36 o 
  10  23   0      946.00     1093.10    135.91 o 
  11  23   0      360.60      253.43    241.41 o 
  12  23   0       42.84        5.12    116.89 o 
  13  23   0       11.23       79.24    164.11 o 
   0  24   0      198.02      -56.00    221.67 o 
   1  24   0     2724.51     3226.41    274.56 o 
   2  24   0     1330.94     1132.34    180.17 o 
   3  24   0     3731.48     4333.56    359.72 o 
   4  24   0      369.11      474.48    338.33 o 
   5  24   0      231.67      261.26    126.88 o 
   6  24   0        4.82     -101.20    101.20 o 
   7  24   0      663.85      707.62    116.31 o 
   8  24   0        1.96     -253.37    253.37 o 
   9  24   0      820.86      895.03    161.74 o 
  10  24   0      251.13      379.52    121.14 o 
  11  24   0       15.85      -93.30    208.62 o 
  12  24   0        3.44      -33.52    181.88 o 
   1  25   0      186.03      148.07    161.85 o 
   2  25   0      100.22      150.54    146.13 o 
   3  25   0      143.45      232.21    160.64 o 
   4  25   0      167.24     -113.38    283.11 o 
   5  25   0      175.15     -145.36    145.36 o 
   6  25   0     1200.17     1215.78    467.83 o 
   7  25   0      178.23       34.18    198.55 o 
   8  25   0      892.99      728.79    259.41 o 
   9  25   0        0.64     -176.25    212.18 o 
  10  25   0     1198.28     1393.73    292.23 o 
  11  25   0       55.06      -68.04    206.14 o 
   0  26   0        2.87     -135.33    222.44 o 
   1  26   0      889.95      658.34    180.23 o 
   2  26   0       36.23     -121.70    148.55 o 
   3  26   0      966.37     1292.62    196.45 o 
   4  26   0        1.72     -161.28    161.28 o 
   5  26   0       13.32     -162.27    162.27 o 
   6  26   0       10.28     -268.03    292.83 o 
   7  26   0      420.72      199.66    250.83 o 
   8  26   0       93.42     -134.41    186.04 o 
   9  26   0      175.59      -64.82    317.95 o 
  10  26   0      211.03      -36.46    310.34 o 
  11  26   0       30.33     -173.77    173.77 o 
   1  27   0      106.94       38.69    161.69 o 
   2  27   0       13.11       30.23    158.90 o 
   3  27   0      113.93       85.93    166.06 o 
   4  27   0      361.53      297.56    234.50 o 
   5  27   0       83.45     -169.56    169.56 o 
   6  27   0      335.73      180.83    162.98 o 
   7  27   0        2.67     -327.26    477.17 o 
   8  27   0       91.23     -334.07    381.11 o 
   9  27   0        0.69     -184.71    259.31 o 
  10  27   0      548.25      634.94    334.45 o 
   0  28   0      424.12      361.67    251.22 o 
   1  28   0       31.39        6.27    167.47 o 
   2  28   0      115.31      -61.23    166.17 o 
   3  28   0      329.58      302.64    233.72 o 
   4  28   0       78.25       58.01    168.94 o 
   5  28   0       54.53     -175.71    217.78 o 
   6  28   0       10.13     -242.89    313.44 o 
   7  28   0      111.42     -172.31    176.68 o 
   8  28   0        0.94     -134.80    337.17 o 
   9  28   0        7.54     -279.82    300.22 o 
   1  29   0      262.89      188.28    171.87 o 
   2  29   0       16.63      -74.42    157.34 o 
   3  29   0       10.65      -39.84    172.60 o 
   4  29   0      326.53      408.90    169.32 o 
   5  29   0       57.20     -173.00    220.50 o 
   6  29   0      509.51      289.00    187.33 o 
   7  29   0       36.05     -127.16    316.94 o 
   8  29   0       33.54     -250.83    305.28 o 
   0  30   0      199.70     -224.00    224.00 o 
   1  30   0      246.77      454.53    181.16 o 
   2  30   0      210.80      178.71    176.82 o 
   3  30   0      499.94      534.56    186.09 o 
   4  30   0       60.88     -158.25    158.25 o 
   5  30   0      172.30      336.96    188.75 o 
   6  30   0        3.41     -117.48    176.43 o 
   7  30   0       89.80      -21.85    218.17 o 
   1  31   0       87.58      281.51    175.23 o 
   2  31   0       93.88      120.65    180.65 o 
   3  31   0        8.66       89.28    167.50 o 
   4  31   0      222.44       86.21    185.31 o 
   5  31   0      170.56       17.37    181.61 o 
   0  32   0       34.84      166.44    248.89 o 
   1  32   0      438.70      555.95    183.65 o 
   2  32   0        1.14      127.59    178.36 o 
   3  32   0      203.70      279.61    183.89 o 
 -17   0   1      312.11      245.00    191.33 o 
 -15   0   1        0.36       32.67     67.68 o 
 -13   0   1     2797.25     3409.93    128.37 o 
 -11   0   1      187.84      122.13     44.17 o 
  -9   0   1    15236.27    16691.42    308.35 o 
  -7   0   1       31.50       13.82     18.91 o 
  -5   0   1    17921.05    21658.96    355.74 o 
  -3   0   1     1125.72      914.50     25.35 o 
  -1   0   1    18496.57    20745.57    856.72 o 
   1   0   1     7504.73     8903.10    259.43 o 
   3   0   1   805922.25   731161.88  14179.06 o 
   5   0   1     3056.27     3532.46     73.68 o 
   7   0   1    24609.42    24607.90    407.46 o 
   9   0   1     1548.11     1672.09     51.27 o 
  11   0   1      926.29      978.62     56.72 o 
  13   0   1      806.28      957.32     75.83 o 
  15   0   1       40.61      -69.44     78.90 o 
  17   0   1        0.83      -87.89    175.00 o 
 -18   1   1       61.89      -73.11    188.22 o 
 -17   1   1        4.71      -69.59    125.67 o 
 -16   1   1     1330.08     1724.37    127.01 o 
 -15   1   1        1.15      -32.34     54.92 o 
 -14   1   1      329.26      321.83     49.37 o 
 -13   1   1       15.12      -30.61     44.52 o 
 -12   1   1     4397.93     5047.39    109.37 o 
 -11   1   1       80.45       54.66     31.48 o 
 -10   1   1     1584.97     1858.44     51.52 o 
  -9   1   1      534.43      552.91     25.65 o 
  -8   1   1     1574.91     1691.07     35.64 o 
  -7   1   1      857.03      904.73     26.31 o 
  -6   1   1    19874.57    21270.59    268.88 o 
  -5   1   1    10037.81    10207.77    126.23 o 
  -4   1   1    30123.73    33317.23    408.14 o 
  -3   1   1     3409.54     3838.16     64.00 o 
  -2   1   1    19679.32    22013.79    387.93 o 
  -1   1   1       17.31       -9.77      9.77 o 
   1   1   1     2680.14     2839.16     81.75 o 
   2   1   1     2740.30     3391.36     56.06 o 
   3   1   1    24706.09    24625.95    339.11 o 
   4   1   1    10421.00    11234.74    165.25 o 
   5   1   1     2642.64     2540.04     44.19 o 
   6   1   1    11415.42    11600.59    151.74 o 
   7   1   1        0.24      -14.59     14.59 o 
   8   1   1     6204.57     6649.15     87.32 o 
   9   1   1     1722.51     1940.87     41.26 o 
  10   1   1     3860.94     4008.57     65.54 o 
  11   1   1      174.92      232.14     32.08 o 
  12   1   1     1035.71     1142.71     48.30 o 
  13   1   1       22.15      -45.59     45.59 o 
  14   1   1     1154.09     1256.71     64.33 o 
  15   1   1        9.24      -51.32     51.32 o 
  16   1   1     1111.74     1147.76     97.90 o 
  17   1   1        7.64      -67.54    102.79 o 
  18   1   1       13.40      -88.67    190.56 o 
 -18   2   1       14.39     -119.00    187.44 o 
 -17   2   1      265.95      320.41     91.81 o 
 -16   2   1        6.38       55.45     84.49 o 
 -15   2   1       54.39      -27.53     55.20 o 
 -14   2   1       12.31      -40.24     46.04 o 
 -13   2   1     3366.68     3601.99     92.16 o 
 -12   2   1      254.33      347.21     40.88 o 
 -11   2   1      581.35      623.71     41.19 o 
 -10   2   1      512.87      514.68     33.27 o 
  -9   2   1    15437.41    17054.55    231.64 o 
  -8   2   1     6145.76     6626.74     97.85 o 
  -7   2   1       10.48      -13.75     13.75 o 
  -6   2   1     2530.57     2861.74     46.31 o 
  -5   2   1    61403.69    68540.71    856.24 o 
  -4   2   1      753.13      605.02     18.85 o 
  -3   2   1    10099.55    10388.58    174.19 o 
  -2   2   1    11888.59    11189.90    252.69 o 
  -1   2   1    13996.75     8027.44    420.00 o 
   0   2   1    10316.58    11669.92    317.06 o 
   1   2   1     4129.49     4555.43     96.04 o 
   2   2   1      221.13      271.44     11.17 o 
   3   2   1   127529.37   136066.95   2540.25 o 
   4   2   1    11734.41    11275.21    169.16 o 
   5   2   1      349.40      514.06     18.77 o 
   6   2   1     1857.99     2008.12     41.23 o 
   7   2   1    45589.24    48543.21    612.14 o 
   8   2   1     3815.73     3480.23     55.21 o 
   9   2   1      199.66      224.73     21.35 o 
  10   2   1       13.72       -3.76     22.53 o 
  11   2   1     1803.24     1874.86     55.54 o 
  12   2   1      446.48      581.15     43.21 o 
  13   2   1      783.75      884.93     57.03 o 
  14   2   1       16.34      -49.14     49.14 o 
  15   2   1       81.87       19.55     53.92 o 
  16   2   1       18.36       42.15    102.98 o 
  17   2   1        0.09      -74.60    103.24 o 
  18   2   1        3.86     -178.11    184.33 o 
 -18   3   1       34.26     -171.89    171.89 o 
 -17   3   1        0.28      -84.35     84.35 o 
 -16   3   1     1289.05     1780.87    115.63 o 
 -15   3   1        8.94      -43.47     63.14 o 
 -14   3   1       11.10      -50.41     50.41 o 
 -13   3   1        1.99      -45.59     45.59 o 
 -12   3   1     7188.86     7539.93    153.47 o 
 -11   3   1       55.38       33.56     30.01 o 
 -10   3   1     3200.25     3493.45     70.18 o 
  -9   3   1      173.41      163.80     22.49 o 
  -8   3   1       24.47       12.41     16.94 o 
  -7   3   1     3028.67     3100.39     54.31 o 
  -6   3   1     6161.50     6611.33     96.52 o 
  -5   3   1    13401.16    13251.48    170.45 o 
  -4   3   1    32836.30    33267.59    455.36 o 
  -3   3   1    33817.05    36180.20    637.69 o 
  -2   3   1     9126.77     8462.31    225.40 o 
  -1   3   1       24.99       65.57     24.89 o 
   0   3   1    84851.91    93277.95   2498.52 o 
   1   3   1      128.73      263.34     19.31 o 
   2   3   1     6844.48     7577.58    114.99 o 
   3   3   1       44.35       37.15     13.79 o 
   4   3   1    58292.97    59746.17   1064.63 o 
   5   3   1    12747.66    12982.81    202.04 o 
   6   3   1     3389.71     3298.68     69.92 o 
   7   3   1       75.28       11.07     25.02 o 
   8   3   1     4425.19     4736.78     83.32 o 
   9   3   1     2849.99     3134.95     58.14 o 
  10   3   1     7925.49     8163.22    121.74 o 
  11   3   1       34.65      -16.61     30.15 o 
  12   3   1     1166.63     1382.52     52.98 o 
  13   3   1        2.86      -44.41     44.41 o 
  14   3   1      661.55      795.07     69.75 o 
  15   3   1        4.48      -66.08     66.08 o 
  16   3   1      831.91     1025.96    102.38 o 
  17   3   1       19.23     -102.93    102.93 o 
  18   3   1        7.25     -138.08    138.08 o 
 -18   4   1       24.08     -102.21    102.21 o 
 -17   4   1      179.78      132.60     90.34 o 
 -16   4   1       15.32      -10.83     83.11 o 
 -15   4   1      173.19      106.70     65.86 o 
 -14   4   1        0.21      -59.96     59.96 o 
 -13   4   1     4362.50     4737.37    123.41 o 
 -12   4   1       72.77      139.94     46.46 o 
 -11   4   1     1008.04     1103.88     45.94 o 
 -10   4   1     2157.92     2163.08     62.68 o 
  -9   4   1    22930.22    24564.28    346.98 o 
  -8   4   1      147.26      177.10     19.21 o 
  -7   4   1     1824.38     1877.01     39.05 o 
  -6   4   1     1854.03     2103.32     41.40 o 
  -5   4   1    23333.39    25337.94    347.42 o 
  -4   4   1     2659.80     2422.43     49.02 o 
  -3   4   1    34683.65    34574.21    673.43 o 
  -2   4   1    38943.54    40462.46   1135.99 o 
  -1   4   1    17412.43    19800.41    524.02 o 
   0   4   1     1160.91      991.82     32.72 o 
   1   4   1     2194.98     1777.59     66.04 o 
   2   4   1     1168.37     1620.49     35.87 o 
   3   4   1    13159.51    15244.21    250.34 o 
   4   4   1      614.13      633.54     18.40 o 
   5   4   1     1339.80     1362.77     29.26 o 
   6   4   1     1363.94     1294.65     34.20 o 
   7   4   1    59320.74    63132.82    986.96 o 
   8   4   1      955.46     1036.13     42.09 o 
   9   4   1      974.05     1100.92     37.18 o 
  10   4   1     2609.72     2644.58     62.49 o 
  11   4   1     3572.64     3697.46     83.44 o 
  12   4   1       14.02        4.89     28.31 o 
  13   4   1      229.11      190.01     51.16 o 
  14   4   1       98.63       -8.89     52.86 o 
  15   4   1      145.38       65.73     66.82 o 
  16   4   1       65.22       67.74     87.03 o 
  17   4   1        8.96     -101.83    101.83 o 
  18   4   1        0.67     -191.33    191.33 o 
 -18   5   1       20.68     -106.06    106.06 o 
 -17   5   1        0.11      -83.94     83.94 o 
 -16   5   1     1166.48     1562.68    111.75 o 
 -15   5   1       46.69       11.81     64.88 o 
 -14   5   1       17.57      -19.73     60.19 o 
 -13   5   1       19.18       36.24     56.65 o 
 -12   5   1     4549.93     4797.53    120.54 o 
 -11   5   1      106.89       77.53     30.94 o 
 -10   5   1      483.49      416.11     32.39 o 
  -9   5   1     1553.18     1636.18     45.39 o 
  -8   5   1     2303.71     2505.90     48.53 o 
  -7   5   1     1457.05     1442.42     43.84 o 
  -6   5   1    11986.38    12889.57    184.03 o 
  -5   5   1     1222.25     1162.04     31.76 o 
  -4   5   1    26495.22    26525.47    463.78 o 
  -3   5   1    16259.55    16530.98    306.71 o 
  -2   5   1    10897.47    12541.13    339.03 o 
  -1   5   1     1264.88     1898.89     51.03 o 
   0   5   1   173171.14   173474.98   4632.96 o 
   1   5   1   116460.84   120315.46   3612.60 o 
   2   5   1     1697.94     1372.54     40.31 o 
   3   5   1    22906.85    24152.10    438.11 o 
   4   5   1    40710.82    46164.55    647.77 o 
   5   5   1     7076.33     7599.66    106.34 o 
   6   5   1     3864.02     3842.37     61.04 o 
   7   5   1     3276.51     3596.92     70.63 o 
   8   5   1     1915.25     2054.79     49.96 o 
   9   5   1      184.44      202.89     24.12 o 
  10   5   1     6068.03     5816.88    105.31 o 
  11   5   1      112.07       48.44     23.78 o 
  12   5   1     1068.65     1094.32     53.82 o 
  13   5   1      465.93      506.19     66.09 o 
  14   5   1      370.01      363.11     67.49 o 
  15   5   1        2.71      -65.26     65.26 o 
  16   5   1      476.03      559.71     93.97 o 
  17   5   1       83.01        6.87    134.17 o 
  18   5   1       18.09     -121.33    196.00 o 
 -18   6   1       31.41       39.49    166.83 o 
 -17   6   1      142.82      188.78     91.20 o 
 -16   6   1      105.14      223.22     90.09 o 
 -15   6   1      102.89       91.27     62.70 o 
 -14   6   1       20.27      -18.18     59.03 o 
 -13   6   1     3469.54     3942.49    129.97 o 
 -12   6   1        8.76      -35.25     53.32 o 
 -11   6   1      676.69      633.87     44.83 o 
 -10   6   1     3245.18     3450.33     73.40 o 
  -9   6   1    11740.73    11800.88    165.19 o 
  -8   6   1      851.42      967.48     31.27 o 
  -7   6   1    10116.88     9904.19    154.73 o 
  -6   6   1     8843.66     9298.89    162.77 o 
  -5   6   1     2405.92     2329.39     52.83 o 
  -4   6   1     2608.83     3014.01     60.90 o 
  -3   6   1     1615.55     1899.79     47.46 o 
  -2   6   1     2449.25     2185.42     67.99 o 
  -1   6   1     4497.37     4461.52    147.51 o 
   0   6   1     7437.02     7556.99    184.71 o 
   1   6   1     1833.43     1926.23     56.90 o 
   2   6   1     3010.27     2722.12     62.77 o 
   3   6   1     7708.82     9364.41    185.52 o 
   4   6   1     4871.77     5312.84     87.60 o 
   5   6   1     3171.78     3186.32     56.51 o 
   6   6   1     2953.49     2977.74     54.43 o 
   7   6   1    26121.21    26175.43    364.81 o 
   8   6   1      262.57      322.98     24.05 o 
   9   6   1      154.02      133.68     25.05 o 
  10   6   1     4462.32     4472.35     85.86 o 
  11   6   1     6920.91     7284.68    126.24 o 
  12   6   1       21.17      -45.60     47.13 o 
  13   6   1       95.77       97.56     56.93 o 
  14   6   1      373.79      334.59     73.59 o 
  15   6   1      176.79       93.40     81.63 o 
  16   6   1       42.82      124.93     97.54 o 
  17   6   1        0.41      -77.01    110.55 o 
  18   6   1        0.35     -129.27    129.27 o 
 -18   7   1       22.74     -136.27    136.27 o 
 -17   7   1        2.24      -88.80     99.08 o 
 -16   7   1      767.89     1153.45    130.23 o 
 -15   7   1      181.70      167.62     81.23 o 
 -14   7   1      142.38       96.66     63.14 o 
 -13   7   1        3.48       39.37     56.67 o 
 -12   7   1     1093.66     1096.17     68.70 o 
 -11   7   1       23.64      -43.70     47.94 o 
 -10   7   1      351.98      374.29     37.37 o 
  -9   7   1       68.53      117.52     27.91 o 
  -8   7   1     1430.98     1339.76     41.72 o 
  -7   7   1     2528.90     2469.70     54.55 o 
  -6   7   1    22167.72    22646.42    358.52 o 
  -5   7   1     1533.09     1657.65     48.05 o 
  -4   7   1     5070.10     4920.04     87.39 o 
  -3   7   1    13401.44    14263.24    319.77 o 
  -2   7   1     1320.42     1501.53     57.68 o 
  -1   7   1      863.19      778.57     42.67 o 
   0   7   1   140255.59   150293.45   2498.13 o 
   1   7   1     7262.40     6210.73    151.35 o 
   2   7   1     1428.17     1739.67     52.44 o 
   3   7   1     2723.54     2644.06     68.61 o 
   4   7   1    18265.04    19872.50    327.64 o 
   5   7   1      819.79      991.55     29.49 o 
   6   7   1    43430.52    43911.91    586.54 o 
   7   7   1     3220.40     3286.13     59.65 o 
   8   7   1      558.92      639.39     30.08 o 
   9   7   1     1012.71     1058.82     39.99 o 
  10   7   1     1056.40     1011.32     46.89 o 
  11   7   1      119.87      142.53     37.00 o 
  12   7   1      774.11      724.18     64.87 o 
  13   7   1      608.93      625.60     66.53 o 
  14   7   1      741.30      864.48     76.18 o 
  15   7   1       14.15       -4.53     88.61 o 
  16   7   1      314.18      232.81     87.22 o 
  17   7   1      119.03       45.76    108.93 o 
  18   7   1       27.67     -162.56    210.78 o 
 -17   8   1      210.12      185.31    108.11 o 
 -16   8   1      108.69      152.18    104.37 o 
 -15   8   1       66.14       44.57     92.02 o 
 -14   8   1        5.81      -70.43     70.43 o 
 -13   8   1     2513.72     2559.96    106.06 o 
 -12   8   1      303.25      306.09     55.98 o 
 -11   8   1      280.97      295.19     54.32 o 
 -10   8   1      441.90      382.51     51.05 o 
  -9   8   1     8015.27     7533.94    139.37 o 
  -8   8   1     1374.51     1276.40     41.45 o 
  -7   8   1     4620.73     4508.43     86.49 o 
  -6   8   1     3841.27     4252.79     76.29 o 
  -5   8   1     6860.98     6957.18    129.51 o 
  -4   8   1     1664.34     1765.28     41.64 o 
  -3   8   1     5331.87     5458.41    144.99 o 
  -2   8   1     3712.18     3487.13    100.22 o 
  -1   8   1     9750.71     9961.92    277.11 o 
   0   8   1    82276.53    85946.83   1744.52 o 
   1   8   1        5.83       40.05     18.44 o 
   2   8   1     4301.98     4217.73    101.71 o 
   3   8   1    14101.22    14820.41    264.49 o 
   4   8   1     3426.06     3699.15     79.12 o 
   5   8   1     3109.78     3251.90     61.90 o 
   6   8   1    10747.47    10579.80    158.81 o 
   7   8   1    15863.32    15561.16    217.05 o 
   8   8   1      219.36      175.00     24.02 o 
   9   8   1      148.26      147.26     29.72 o 
  10   8   1      517.36      525.44     39.06 o 
  11   8   1     4942.89     5030.08    141.32 o 
  12   8   1      632.15      660.36     62.92 o 
  13   8   1      120.09      100.18     57.60 o 
  14   8   1      278.99      222.37     65.61 o 
  15   8   1      138.39      127.32     82.38 o 
  16   8   1       36.18       33.86     88.38 o 
  17   8   1       11.78      -83.18    106.34 o 
 -17   9   1        1.29      -74.08    157.61 o 
 -16   9   1      795.65     1025.49    102.88 o 
 -15   9   1      388.63      381.63     84.33 o 
 -14   9   1       42.26      -42.31     69.34 o 
 -13   9   1       14.10       30.83     71.12 o 
 -12   9   1     1451.06     1380.33    105.33 o 
 -11   9   1      649.81      689.34     67.84 o 
 -10   9   1      906.34      819.00     56.11 o 
  -9   9   1       56.61       77.29     35.01 o 
  -8   9   1      186.51      252.97     26.97 o 
  -7   9   1     3358.08     3547.16     75.07 o 
  -6   9   1     9278.37     9469.00    173.33 o 
  -5   9   1     4178.37     4102.96     83.76 o 
  -4   9   1     1374.95     1213.84     46.27 o 
  -3   9   1     4750.48     4876.46    107.90 o 
  -2   9   1    17708.51    18789.08    419.65 o 
  -1   9   1     2333.59     1952.89     55.48 o 
   0   9   1   118903.79   128637.80   2359.57 o 
   1   9   1     8890.26     9044.48    192.14 o 
   2   9   1     4938.53     4880.31    116.00 o 
   3   9   1    13475.01    13329.90    216.88 o 
   4   9   1    20464.04    21145.99    373.92 o 
   5   9   1      220.86      279.95     26.02 o 
   6   9   1     4755.26     4952.99     83.11 o 
   7   9   1     1647.73     1482.69     38.94 o 
   8   9   1       24.44       -9.39     23.84 o 
   9   9   1     2633.06     2802.59     74.96 o 
  10   9   1     1180.28     1134.63     66.49 o 
  11   9   1       36.40       57.50     48.41 o 
  12   9   1      167.22      101.54     54.79 o 
  13   9   1     1106.55     1080.93     76.54 o 
  14   9   1      558.18      646.09     73.01 o 
  15   9   1       10.06      -17.58     79.12 o 
  16   9   1      399.64      424.32    110.14 o 
  17   9   1      129.65      -44.61    132.13 o 
 -17  10   1      110.47       55.01    103.56 o 
 -16  10   1      144.02       90.27     87.16 o 
 -15  10   1       45.08       98.72     82.70 o 
 -14  10   1       53.76      -28.56     64.55 o 
 -13  10   1     1919.13     2160.43     95.67 o 
 -12  10   1      279.56      366.22     55.30 o 
 -11  10   1     1114.49     1171.87     62.29 o 
 -10  10   1        8.09       29.63     45.07 o 
  -9  10   1     5672.40     5119.33    113.46 o 
  -8  10   1      683.65      698.94     41.42 o 
  -7  10   1     2954.73     2669.55     80.71 o 
  -6  10   1     8767.84     8570.22    158.56 o 
  -5  10   1    14386.05    13192.33    262.62 o 
  -4  10   1      945.86     1135.98     45.87 o 
  -3  10   1    16368.59    14689.66    289.15 o 
  -2  10   1    26204.31    24958.22    519.11 o 
  -1  10   1     2139.63     2274.13     63.27 o 
   0  10   1    76928.06    81407.30   1502.21 o 
   1  10   1     2728.84     3406.78     86.47 o 
   2  10   1     8824.22     9562.11    190.26 o 
   3  10   1     1542.99     1744.49     50.03 o 
   4  10   1      870.05     1045.90     37.69 o 
   5  10   1      201.54      278.99     26.40 o 
   6  10   1    12046.88    11612.15    200.74 o 
   7  10   1    23475.25    24033.40    428.62 o 
   8  10   1     1756.53     1650.28     58.95 o 
   9  10   1      206.86      238.37     38.30 o 
  10  10   1     1150.74     1068.19     65.66 o 
  11  10   1     1583.55     1543.41     77.39 o 
  12  10   1      834.13      828.11     66.83 o 
  13  10   1       32.41      -12.48     60.94 o 
  14  10   1      177.41       85.29     63.55 o 
  15  10   1       18.69       -4.82     82.71 o 
  16  10   1       49.28      -53.46    104.17 o 
  17  10   1        9.27      -84.43    132.29 o 
 -17  11   1        0.16       29.24    104.97 o 
 -16  11   1      806.38      865.67    102.34 o 
 -15  11   1      395.14      299.77     88.54 o 
 -14  11   1       72.00      -16.34     77.76 o 
 -13  11   1        5.61        5.31     60.22 o 
 -12  11   1     1498.35     1483.53     78.34 o 
 -11  11   1      211.69      326.68     58.41 o 
 -10  11   1      696.78      704.50     53.61 o 
  -9  11   1     1068.06     1035.02     53.02 o 
  -8  11   1        1.16      -33.15     36.80 o 
  -7  11   1     9188.91     9184.27    195.51 o 
  -6  11   1     1667.84     1731.11     64.95 o 
  -5  11   1     2206.92     2075.87     66.73 o 
  -4  11   1     9741.35     9454.02    194.67 o 
  -3  11   1     1233.93     1416.85     52.40 o 
  -2  11   1    26057.48    26567.88    509.85 o 
  -1  11   1     2125.51     1872.41     53.75 o 
   0  11   1    59214.04    61883.20   1146.99 o 
   1  11   1      373.87      298.35     49.84 o 
   2  11   1      435.56      398.48     40.62 o 
   3  11   1       25.38       30.94     17.17 o 
   4  11   1    17317.16    17334.07    281.21 o 
   5  11   1      528.75      632.61     32.57 o 
   6  11   1     2093.64     2088.15     64.58 o 
   7  11   1     2645.27     2360.32     78.74 o 
   8  11   1     1705.98     1918.42     69.87 o 
   9  11   1      347.75      268.50     42.97 o 
  10  11   1     1159.68     1140.07     68.27 o 
  11  11   1        1.02       -3.16     51.31 o 
  12  11   1      311.43      329.21     62.67 o 
  13  11   1     2129.39     2275.48    100.98 o 
  14  11   1      575.78      672.03     86.77 o 
  15  11   1        3.39       66.55     85.18 o 
  16  11   1      223.67      243.46    106.12 o 
  17  11   1      153.71      157.82    161.39 o 
 -17  12   1       41.77       39.47    107.15 o 
 -16  12   1      133.66      172.46     93.92 o 
 -15  12   1        0.05      -42.07     83.70 o 
 -14  12   1      100.16       71.39     80.71 o 
 -13  12   1     1322.03     1427.82     84.81 o 
 -12  12   1      209.40      133.26     60.49 o 
 -11  12   1      386.14      368.61     57.33 o 
 -10  12   1      288.25      319.70     55.78 o 
  -9  12   1     2304.93     2158.01     79.93 o 
  -8  12   1     1508.61     1417.01     60.42 o 
  -7  12   1     5951.83     5636.44    132.54 o 
  -6  12   1     9915.94     9545.17    201.59 o 
  -5  12   1    23450.14    21043.50    410.42 o 
  -4  12   1     3899.06     4090.77    100.33 o 
  -3  12   1    12109.47    11854.21    239.52 o 
  -2  12   1    26427.38    24340.50    467.43 o 
  -1  12   1      218.88      191.28     27.78 o 
   0  12   1     4046.37     3802.40     94.06 o 
   1  12   1      934.75      967.72     46.62 o 
   2  12   1       42.71      110.00     39.30 o 
   3  12   1    26851.29    25154.27    425.56 o 
   4  12   1     9748.14     9667.17    194.81 o 
   5  12   1      403.06      476.57     49.60 o 
   6  12   1    10806.91    10008.85    226.44 o 
   7  12   1    11338.54    11323.74    253.81 o 
   8  12   1     2062.52     1815.65     77.64 o 
   9  12   1      331.15      355.79     46.30 o 
  10  12   1     3273.87     3353.72    113.56 o 
  11  12   1     1395.68     1367.85     77.07 o 
  12  12   1        5.66      -43.03     59.08 o 
  13  12   1        0.77       64.04     64.53 o 
  14  12   1      404.95      351.47     87.89 o 
  15  12   1       15.41      -25.53     83.49 o 
  16  12   1       80.47      -74.47    168.24 o 
  17  12   1        3.64      -35.78    132.38 o 
 -16  13   1      529.32      727.42    103.04 o 
 -15  13   1      229.28      205.34     90.89 o 
 -14  13   1        9.46      -28.73     82.05 o 
 -13  13   1       88.84      116.37     66.06 o 
 -12  13   1      908.54      757.77     68.93 o 
 -11  13   1       72.23        7.83     53.50 o 
 -10  13   1       13.50      -26.29     50.45 o 
  -9  13   1     1816.39     1803.19     78.21 o 
  -8  13   1      633.51      639.93     55.95 o 
  -7  13   1     8974.57     8905.43    208.53 o 
  -6  13   1     2080.41     2209.62     76.48 o 
  -5  13   1     1607.11     1565.39     60.63 o 
  -4  13   1     7779.61     7973.36    171.10 o 
  -3  13   1     6227.49     6354.75    140.39 o 
  -2  13   1      941.00     1237.69     51.36 o 
  -1  13   1     1732.57     1940.69     50.20 o 
   0  13   1     4520.37     4858.44    101.71 o 
   1  13   1    18947.61    18141.13    374.06 o 
   2  13   1     4854.71     5487.68    132.72 o 
   3  13   1    11950.12    11094.82    222.79 o 
   4  13   1     4095.06     3840.96     96.14 o 
   5  13   1     3579.93     3483.76    104.72 o 
   6  13   1      208.75      161.13     43.94 o 
   7  13   1      606.91      455.87     53.77 o 
   8  13   1     2377.04     2500.79     94.99 o 
   9  13   1      398.47      244.87     53.63 o 
  10  13   1      993.44      956.06     65.40 o 
  11  13   1      136.24       89.45     55.71 o 
  12  13   1      383.82      358.83     64.17 o 
  13  13   1     1682.98     1821.98     92.95 o 
  14  13   1      699.01      798.83     95.68 o 
  15  13   1        6.62      -56.08     90.57 o 
  16  13   1      122.15       28.84    142.25 o 
 -16  14   1       91.23       98.52    108.95 o 
 -15  14   1        5.26      -23.09     88.25 o 
 -14  14   1       12.22      -44.36     82.16 o 
 -13  14   1      347.82      436.10     72.03 o 
 -12  14   1      573.73      618.97     68.90 o 
 -11  14   1       57.42      -20.09     54.33 o 
 -10  14   1     2513.41     2413.40     98.35 o 
  -9  14   1     1723.91     1640.36     98.47 o 
  -8  14   1        7.10       51.83     49.18 o 
  -7  14   1     1378.63     1138.56     63.74 o 
  -6  14   1     8085.79     7600.32    201.29 o 
  -5  14   1     2673.68     2220.22     82.71 o 
  -4  14   1     1186.67     1393.23     62.66 o 
  -3  14   1      457.65      382.26     35.65 o 
  -2  14   1    11212.92    10179.48    211.69 o 
  -1  14   1        0.25       36.77     29.25 o 
   0  14   1     7230.39     8407.89    174.00 o 
   1  14   1      980.02      738.16     62.95 o 
   2  14   1      305.13      282.81     38.35 o 
   3  14   1    50657.02    47379.33    881.16 o 
   4  14   1      960.09      979.83     54.76 o 
   5  14   1     3237.35     3138.60    100.53 o 
   6  14   1     8674.92     8017.29    192.87 o 
   7  14   1     3799.72     3710.51    113.89 o 
   8  14   1       19.82       73.28     47.63 o 
   9  14   1       33.78       53.25     53.95 o 
  10  14   1     2528.96     2354.65     96.09 o 
  11  14   1      437.16      316.57     63.04 o 
  12  14   1        1.64       19.02     61.13 o 
  13  14   1        2.54       73.66     65.38 o 
  14  14   1      719.04      785.81    108.07 o 
  15  14   1        2.29     -102.28    102.28 o 
  16  14   1       68.80      -49.73    189.00 o 
 -16  15   1      176.79      171.98    108.77 o 
 -15  15   1      153.38      150.35     94.41 o 
 -14  15   1       10.60      -47.44     85.21 o 
 -13  15   1       75.63      116.20     81.31 o 
 -12  15   1     1070.54      996.45     80.33 o 
 -11  15   1        0.94      -27.07     60.36 o 
 -10  15   1       31.21        9.54     57.55 o 
  -9  15   1      363.78      364.89     59.46 o 
  -8  15   1     2724.10     2626.51     98.33 o 
  -7  15   1     2543.82     2299.55     90.53 o 
  -6  15   1     3198.40     2910.36    101.02 o 
  -5  15   1     2335.95     1972.25     80.55 o 
  -4  15   1     6973.36     6817.32    186.91 o 
  -3  15   1    17089.86    16692.91    492.05 o 
  -2  15   1      812.12      910.42     49.11 o 
  -1  15   1     5987.89     5614.88    227.49 o 
   0  15   1       77.72      169.06     36.95 o 
   1  15   1     4325.02     4283.60    116.19 o 
   2  15   1     1816.12     2107.08     71.81 o 
   3  15   1       15.71       -2.26     51.71 o 
   4  15   1      157.15      124.26     44.17 o 
   5  15   1     1251.51     1130.79     61.03 o 
   6  15   1      331.76      312.17     50.85 o 
   7  15   1       47.18       84.71     50.70 o 
   8  15   1        0.81       22.08     49.20 o 
   9  15   1     4531.99     4263.31    193.00 o 
  10  15   1     1474.65     1511.19     79.02 o 
  11  15   1        0.01      -65.38     65.38 o 
  12  15   1      109.13       29.44     64.48 o 
  13  15   1      718.60      799.81     96.58 o 
  14  15   1      479.20      592.19     95.16 o 
  15  15   1        4.76       52.01    109.62 o 
  16  15   1       51.01      -90.61    271.06 o 
 -16  16   1       54.26       74.77    108.41 o 
 -15  16   1        1.53      -59.78     89.93 o 
 -14  16   1       63.87      -11.42     90.11 o 
 -13  16   1      146.38      220.29     88.52 o 
 -12  16   1      609.54      647.90     75.45 o 
 -11  16   1      824.71      829.11     74.69 o 
 -10  16   1     1609.60     1604.15     86.53 o 
  -9  16   1     1143.93     1092.69     71.81 o 
  -8  16   1      883.16     1045.82     69.10 o 
  -7  16   1       17.02      -49.31     49.31 o 
  -6  16   1      932.65      787.66     64.53 o 
  -5  16   1     2503.36     2130.55     86.17 o 
  -4  16   1     2000.61     1936.52     78.29 o 
  -3  16   1        1.46       61.16     38.39 o 
  -2  16   1      275.04      280.97     41.72 o 
  -1  16   1     1084.50     1177.00     60.98 o 
   0  16   1     9717.51    10246.97    196.00 o 
   1  16   1       20.35        4.99     32.34 o 
   2  16   1        5.45       20.14     38.52 o 
   3  16   1     7112.70     6629.13    181.21 o 
   4  16   1       20.86       -8.41     43.01 o 
   5  16   1      646.11      562.24     54.50 o 
   6  16   1      983.28      990.10     64.41 o 
   7  16   1     3133.69     2877.41    104.58 o 
   8  16   1     1831.66     1870.07     96.40 o 
   9  16   1        1.33       77.70     58.56 o 
  10  16   1     2491.60     2296.39     99.90 o 
  11  16   1      148.99      114.59     63.45 o 
  12  16   1      362.94      409.01     72.35 o 
  13  16   1        2.10       28.30     85.48 o 
  14  16   1      254.81      327.08     95.44 o 
  15  16   1        3.18     -109.08    109.08 o 
  16  16   1       98.52      136.95    135.76 o 
 -15  17   1      154.93      180.84     97.65 o 
 -14  17   1       41.80        8.66     90.05 o 
 -13  17   1        1.27        7.25     83.46 o 
 -12  17   1      700.40      724.35     78.53 o 
 -11  17   1      123.24      159.19     64.00 o 
 -10  17   1        0.06      -13.39     61.66 o 
  -9  17   1      302.69      302.13     59.06 o 
  -8  17   1      683.92      765.99     66.51 o 
  -7  17   1      678.68      709.93     62.02 o 
  -6  17   1        7.06       11.65     49.65 o 
  -5  17   1      844.31      635.57     60.37 o 
  -4  17   1     5988.68     5720.55    181.69 o 
  -3  17   1    14602.43    14425.42    480.12 o 
  -2  17   1     7812.82     7083.40    338.02 o 
  -1  17   1        9.47        3.26     60.17 o 
   0  17   1     2972.63     3140.26    111.34 o 
   1  17   1     3700.69     3765.19    155.07 o 
   2  17   1     1070.82     1116.25     75.33 o 
   3  17   1      214.51      141.67     46.17 o 
   4  17   1     1179.50      999.41    123.49 o 
   5  17   1     1486.87     1445.61     71.21 o 
   6  17   1     1561.40     1618.91    105.11 o 
   7  17   1      196.05      126.75     55.81 o 
   8  17   1        1.92      -46.73     54.78 o 
   9  17   1     2671.66     2356.78    100.05 o 
  10  17   1     1723.32     1748.61     88.81 o 
  11  17   1       69.96      117.73     64.96 o 
  12  17   1       13.39      -48.69     67.93 o 
  13  17   1      705.96      828.42    104.30 o 
  14  17   1      237.88      153.11    104.74 o 
  15  17   1       26.54      -56.58    110.27 o 
 -15  18   1        2.26       68.24    108.91 o 
 -14  18   1       73.20      129.57     96.60 o 
 -13  18   1      318.68      243.11     94.52 o 
 -12  18   1      282.25      350.69     90.13 o 
 -11  18   1     1089.72      979.07     80.89 o 
 -10  18   1     1506.12     1541.93     86.32 o 
  -9  18   1      342.66      343.39     59.78 o 
  -8  18   1        4.99       33.16     56.55 o 
  -7  18   1      541.64      481.52     60.84 o 
  -6  18   1     3568.82     3352.38    113.44 o 
  -5  18   1     3223.37     2948.34    140.41 o 
  -4  18   1     2452.82     2309.97    108.97 o 
  -3  18   1     2391.95     2385.71    229.80 o 
  -2  18   1     1025.66      910.22    115.74 o 
  -1  18   1      187.53      239.63     67.94 o 
   0  18   1      231.76      412.28     68.73 o 
   1  18   1      185.91      233.22     64.97 o 
   2  18   1      127.76       34.90     42.34 o 
   3  18   1       16.73       42.72     55.22 o 
   4  18   1     1042.43     1162.65    105.75 o 
   5  18   1       74.50       53.82     51.66 o 
   6  18   1      386.75      385.43     60.55 o 
   7  18   1     2197.50     2064.84     94.39 o 
   8  18   1      171.32      129.45     56.28 o 
   9  18   1      878.36      779.95    103.27 o 
  10  18   1     2533.01     2388.95    102.91 o 
  11  18   1      677.66      746.98     77.40 o 
  12  18   1      102.76      146.05     92.00 o 
  13  18   1        2.12      177.51     96.32 o 
  14  18   1      107.27      147.87    113.09 o 
  15  18   1       17.99      -18.79    133.23 o 
 -14  19   1       59.26      148.40     97.96 o 
 -13  19   1       10.59      -73.20     91.81 o 
 -12  19   1       70.85      136.06     91.80 o 
 -11  19   1        0.17       -0.32     66.41 o 
 -10  19   1      286.15      284.53     69.53 o 
  -9  19   1      307.25      287.71     63.13 o 
  -8  19   1      130.40      107.91     58.69 o 
  -7  19   1     2107.51     2173.46     96.77 o 
  -6  19   1        2.47      -50.08     50.08 o 
  -5  19   1       41.78       31.32     55.72 o 
  -4  19   1     2200.44     2146.38    116.45 o 
  -3  19   1    11709.67    10968.06    300.86 o 
  -2  19   1     4080.76     3606.69    386.66 o 
  -1  19   1       64.98       57.51     68.55 o 
   0  19   1    12586.71    13043.71    903.00 o 
   1  19   1    17127.49    18112.34    948.89 o 
   2  19   1     4203.25     3937.43    170.29 o 
   3  19   1     2211.33     1978.56    169.73 o 
   4  19   1      628.72      495.33     60.03 o 
   5  19   1     1003.87      917.05    132.58 o 
   6  19   1      107.60       30.79     54.41 o 
   7  19   1      328.59      234.72     61.21 o 
   8  19   1       77.77       96.27     61.77 o 
   9  19   1      589.34      625.13     73.00 o 
  10  19   1      572.85      662.85     82.31 o 
  11  19   1       69.39       88.39     67.16 o 
  12  19   1       71.39       23.72     91.16 o 
  13  19   1      561.31      695.75    106.26 o 
  14  19   1      113.80       -0.56    114.37 o 
 -14  20   1       34.29       79.56    101.48 o 
 -13  20   1      116.83      108.13     94.49 o 
 -12  20   1       62.68       60.57     93.83 o 
 -11  20   1      421.88      336.74     92.26 o 
 -10  20   1     1869.03     2007.83     98.09 o 
  -9  20   1      119.40      139.17     64.63 o 
  -8  20   1      932.60      943.49     75.53 o 
  -7  20   1     2571.98     2330.09    103.51 o 
  -6  20   1     4306.77     4191.22    172.55 o 
  -5  20   1       25.16       28.81     89.59 o 
  -4  20   1        5.53        3.73     74.65 o 
  -3  20   1       40.58       94.27     76.54 o 
  -2  20   1     1235.19     1359.98    123.11 o 
  -1  20   1     1281.60     1010.24    149.94 o 
   0  20   1       63.62      -25.17    121.72 o 
   1  20   1       11.48      296.16    123.54 o 
   2  20   1       34.11      -26.47    130.99 o 
   3  20   1       61.91        4.44    115.00 o 
   4  20   1     3978.85     4280.94    348.33 o 
   5  20   1      743.38      577.57     66.35 o 
   6  20   1     1570.26     1585.30    125.45 o 
   7  20   1      185.46      175.76     78.17 o 
   8  20   1      402.20      404.22     65.65 o 
   9  20   1      154.97        6.94     73.27 o 
  10  20   1     1342.11     1246.59    148.15 o 
  11  20   1      892.05      901.60    107.25 o 
  12  20   1        0.25        2.01     93.21 o 
  13  20   1        1.44      -62.08     91.16 o 
  14  20   1      264.60      293.07    127.45 o 
 -14  21   1       13.27       27.99    118.82 o 
 -13  21   1       58.34      115.63     96.01 o 
 -12  21   1       15.08       73.22     97.78 o 
 -11  21   1        8.02      -47.69     92.27 o 
 -10  21   1      161.58      115.50     68.05 o 
  -9  21   1        7.04       -5.99     69.75 o 
  -8  21   1       68.99       31.40     70.79 o 
  -7  21   1     1627.62     1498.88     90.24 o 
  -6  21   1      212.66       33.99     83.41 o 
  -5  21   1      268.40      259.55     91.34 o 
  -4  21   1      231.99      135.47     85.71 o 
  -3  21   1     7107.23     6485.95    277.67 o 
  -2  21   1      387.60      127.23    100.90 o 
  -1  21   1      530.70      403.96    204.56 o 
   0  21   1     2759.70     2454.51    246.94 o 
   1  21   1     7441.81     7740.49    582.94 o 
   2  21   1     1161.50      751.17    160.21 o 
   3  21   1     1675.26     1517.11    112.15 o 
   4  21   1       23.74      -56.25     79.29 o 
   5  21   1      364.84      247.56     91.38 o 
   6  21   1     1817.75     1868.20     98.42 o 
   7  21   1      771.47      766.53     77.94 o 
   8  21   1      418.83      315.30     76.64 o 
   9  21   1      345.92      213.87     76.14 o 
  10  21   1       13.83       23.06     70.64 o 
  11  21   1       67.66       91.73     96.99 o 
  12  21   1        2.94      -92.14     92.14 o 
  13  21   1      297.81      424.37    118.66 o 
  14  21   1      148.68      206.54    249.67 o 
 -13  22   1        0.49       17.95    117.35 o 
 -12  22   1      175.39      187.52    116.45 o 
 -11  22   1      183.18       13.24    111.73 o 
 -10  22   1      713.52      639.29     93.84 o 
  -9  22   1      108.60       12.68     75.81 o 
  -8  22   1        9.37      -29.45     68.56 o 
  -7  22   1      504.66      365.60     71.31 o 
  -6  22   1     2736.94     2605.09    154.51 o 
  -5  22   1      990.33     1208.24    115.00 o 
  -4  22   1     1132.46     1022.03    114.22 o 
  -3  22   1      299.10      423.60     85.75 o 
  -2  22   1     1277.06     1386.03    232.94 o 
  -1  22   1       55.77      140.44    155.56 o 
   0  22   1     2310.26     2630.04    216.32 o 
   1  22   1      803.78      550.96    157.34 o 
   2  22   1      261.27      233.68    138.83 o 
   3  22   1       45.28      -75.40    140.84 o 
   4  22   1     1937.39     2221.94    140.66 o 
   5  22   1     1738.27     1530.95    119.65 o 
   6  22   1     3638.80     3619.11    183.10 o 
   7  22   1      227.00      170.31    132.18 o 
   8  22   1      762.97      822.85     80.86 o 
   9  22   1       33.31       13.87     66.97 o 
  10  22   1      681.79      498.34     80.44 o 
  11  22   1      175.37      142.96    102.46 o 
  12  22   1       14.66      -20.07    101.20 o 
  13  22   1        0.17       -4.18    114.42 o 
 -13  23   1       74.55       85.90    138.08 o 
 -12  23   1        6.43       89.04    118.84 o 
 -11  23   1       86.97       77.88    136.19 o 
 -10  23   1        5.02     -108.07    108.07 o 
  -9  23   1        4.23      -40.03    127.68 o 
  -8  23   1      233.71       -1.31    136.82 o 
  -7  23   1      806.37      798.39    116.40 o 
  -6  23   1      264.17       14.68     91.70 o 
  -5  23   1      104.42      -21.19     90.08 o 
  -4  23   1       31.42       52.44     83.82 o 
  -3  23   1     3157.05     3395.03    861.78 o 
  -2  23   1      208.97       87.81    140.04 o 
  -1  23   1      129.89        0.50    147.16 o 
   0  23   1      575.86      464.13    155.60 o 
   1  23   1       92.17      258.10    159.90 o 
   2  23   1      138.07      151.28    151.55 o 
   3  23   1       98.70      -25.99    186.67 o 
   4  23   1        8.59     -148.58    148.58 o 
   5  23   1      242.41      175.94    149.08 o 
   6  23   1       73.49       71.89    120.55 o 
   7  23   1      348.04       42.01    241.44 o 
   8  23   1      290.37      -40.27    146.88 o 
   9  23   1      497.88      294.57    168.24 o 
  10  23   1       72.02     -132.27    233.20 o 
  11  23   1       51.23      -84.37    113.57 o 
  12  23   1        0.68      -75.24    119.23 o 
 -12  24   1       83.68      -61.50    119.15 o 
 -11  24   1      218.32     -118.75    118.75 o 
 -10  24   1      151.57      166.50    276.07 o 
  -9  24   1        7.30      -44.76    115.45 o 
  -8  24   1        3.25     -148.77    172.74 o 
  -7  24   1      474.83      452.43    111.47 o 
  -6  24   1     1560.24     1692.42    276.26 o 
  -5  24   1        7.10      -93.82     93.82 o 
  -4  24   1       13.98     -150.62    150.62 o 
  -3  24   1      204.25      217.17    147.95 o 
  -2  24   1      188.56      -48.66    322.39 o 
  -1  24   1        1.98     -139.75    139.75 o 
   0  24   1     2646.71     2619.25    215.93 o 
   1  24   1     1295.45      924.71    188.10 o 
   2  24   1      814.66      675.93    170.28 o 
   3  24   1      666.33      617.80    170.71 o 
   4  24   1      999.17     1390.63    491.17 o 
   5  24   1      279.99       98.88    165.65 o 
   6  24   1      782.27      682.04    115.12 o 
   7  24   1      430.48      225.63    145.39 o 
   8  24   1      180.96      -26.76    258.38 o 
   9  24   1       32.29      -38.05    113.10 o 
  10  24   1      645.64      639.10    127.50 o 
  11  24   1       18.76        0.33    132.46 o 
  12  24   1       92.52       -0.88    158.18 o 
 -11  25   1       11.41      -64.51    240.69 o 
 -10  25   1        2.59      -71.63    255.20 o 
  -9  25   1      118.14     -118.74    181.98 o 
  -8  25   1       50.81      -77.76    310.55 o 
  -7  25   1     1292.55     1536.14    132.19 o 
  -6  25   1        2.78      -79.97    103.92 o 
  -5  25   1      489.99      585.28    177.01 o 
  -4  25   1      224.34       57.64    158.03 o 
  -3  25   1      652.29      973.99    169.83 o 
  -2  25   1      729.79      640.07    169.17 o 
  -1  25   1       41.62      -39.04    155.08 o 
   0  25   1      294.09      295.00    166.90 o 
   1  25   1      166.84      130.72    161.71 o 
   2  25   1        1.57     -119.59    136.04 o 
   3  25   1        9.05      -55.88    157.30 o 
   4  25   1      140.85       35.30    161.60 o 
   5  25   1        8.70     -242.28    242.28 o 
   6  25   1      513.58      304.62    184.72 o 
   7  25   1       44.78     -106.09    106.09 o 
   8  25   1        6.26      -95.05    233.23 o 
   9  25   1      137.94     -181.59    328.97 o 
  10  25   1       35.01      -65.28    196.88 o 
  11  25   1      162.73       94.43    181.97 o 
 -11  26   1       89.66      137.82    140.50 o 
 -10  26   1      311.27      103.47    351.06 o 
  -9  26   1        1.55      -73.52    215.87 o 
  -8  26   1      196.12      103.20    115.62 o 
  -7  26   1      842.36      640.11    119.43 o 
  -6  26   1      937.69     1094.37    186.58 o 
  -5  26   1      977.56      960.05    190.55 o 
  -4  26   1      151.52       63.31    162.97 o 
  -3  26   1      526.77      314.05    156.90 o 
  -2  26   1      263.69      131.98    249.28 o 
  -1  26   1      152.21      132.99    165.47 o 
   0  26   1      314.62      399.60    249.67 o 
   1  26   1       77.31      -88.78    158.90 o 
   2  26   1        5.86     -101.76    162.40 o 
   3  26   1       45.56     -152.52    218.94 o 
   4  26   1      869.16      785.72    188.71 o 
   5  26   1      334.91      228.88    208.83 o 
   6  26   1      768.80      569.24    193.73 o 
   7  26   1       85.00     -173.88    173.88 o 
   8  26   1       39.69       19.81    116.43 o 
   9  26   1       73.75     -124.39    252.61 o 
  10  26   1      321.78      112.14    129.83 o 
  11  26   1       28.06       52.24    134.55 o 
 -10  27   1      112.46     -206.22    206.22 o 
  -9  27   1       81.08     -113.18    237.32 o 
  -8  27   1        4.75      -23.70    117.41 o 
  -7  27   1      769.05      867.31    202.14 o 
  -6  27   1        1.29      -99.52    171.21 o 
  -5  27   1      333.41      299.70    176.33 o 
  -4  27   1       67.12       29.04    170.06 o 
  -3  27   1      846.43     1071.98    190.79 o 
  -2  27   1        1.43       12.02    157.11 o 
  -1  27   1      734.78      897.72    177.62 o 
   0  27   1       38.70     -160.58    160.58 o 
   1  27   1     1170.57     1153.11    196.81 o 
   2  27   1      641.67      443.96    174.45 o 
   3  27   1      817.01      814.66    184.00 o 
   4  27   1        0.98     -163.69    163.69 o 
   5  27   1      472.39      250.92    183.95 o 
   6  27   1      126.37      -69.59    287.78 o 
   7  27   1        8.10     -323.56    323.56 o 
   8  27   1       33.47     -173.37    173.37 o 
   9  27   1       65.64     -396.71    452.28 o 
  10  27   1        1.85      -86.41    128.97 o 
  -9  28   1        0.24     -249.44    266.78 o 
  -8  28   1      162.07      107.98    184.15 o 
  -7  28   1      142.81      345.66    218.94 o 
  -6  28   1      554.30      483.43    172.54 o 
  -5  28   1       78.41     -146.68    266.39 o 
  -4  28   1       34.81      -77.20    168.70 o 
  -3  28   1        1.49      -57.48    221.28 o 
  -2  28   1      773.82      685.98    185.72 o 
  -1  28   1      266.25      250.57    173.44 o 
   0  28   1       76.27      -30.54    169.92 o 
   1  28   1       12.56     -126.13    153.65 o 
   2  28   1        6.41      -87.56    163.12 o 
   3  28   1      173.23      -17.31    158.36 o 
   4  28   1      308.39      190.64    268.72 o 
   5  28   1      276.90      262.92    184.64 o 
   6  28   1      865.91      770.77    202.61 o 
   7  28   1        0.58     -225.56    225.56 o 
   8  28   1      227.71      -31.03    277.67 o 
   9  28   1        0.88     -379.94    379.94 o 
  -8  29   1      106.70      -76.62    298.67 o 
  -7  29   1      113.55      -94.01    179.42 o 
  -6  29   1        1.29     -202.22    202.22 o 
  -5  29   1       14.85      -27.05    172.79 o 
  -4  29   1        1.62       16.62    162.25 o 
  -3  29   1     1040.49     1266.48    196.67 o 
  -2  29   1       42.80       55.07    169.73 o 
  -1  29   1     1551.44     1811.37    265.61 o 
   0  29   1      174.18      230.48    174.06 o 
   1  29   1     1033.34     1091.35    197.69 o 
   2  29   1      132.06      102.85    235.67 o 
   3  29   1      273.49      215.78    181.96 o 
   4  29   1      154.16      -13.84    174.95 o 
   5  29   1      214.36      135.45    183.13 o 
   6  29   1        7.76     -115.73    257.83 o 
   7  29   1        0.71     -157.12    184.72 o 
   8  29   1      101.92     -227.06    404.06 o 
  -7  30   1       20.54        0.00    213.89 o 
  -6  30   1      244.88      193.18    184.63 o 
  -5  30   1        8.03      -63.85    175.32 o 
  -4  30   1       67.90     -166.59    166.59 o 
  -3  30   1       43.05      -41.62    172.25 o 
  -2  30   1        7.16       86.94    172.23 o 
  -1  30   1       47.43      105.95    171.04 o 
   0  30   1      428.12      463.30    175.43 o 
   1  30   1       42.75      -34.50    165.24 o 
   2  30   1      120.69      112.30    162.22 o 
   3  30   1        0.47      -81.21    175.18 o 
   4  30   1      152.96      -24.61    190.44 o 
   5  30   1       28.32      -96.03    175.92 o 
   6  30   1      241.23      225.74    192.03 o 
   7  30   1        0.04     -131.44    220.89 o 
  -5  31   1       32.43      135.52    284.28 o 
  -4  31   1       62.21     -177.22    177.22 o 
  -3  31   1      655.92      638.78    188.36 o 
  -2  31   1       60.92      -71.44    220.11 o 
  -1  31   1      291.20      305.34    180.64 o 
   0  31   1       35.85     -166.29    183.17 o 
   1  31   1      282.41      425.77    177.63 o 
   2  31   1       13.66      166.56    176.45 o 
   3  31   1        1.03        6.51    174.83 o 
   4  31   1      138.83      298.21    245.00 o 
   5  31   1       17.85      120.92    184.41 o 
  -3  32   1        0.21     -124.44    229.44 o 
  -2  32   1       38.70     -202.44    231.00 o 
  -1  32   1        1.63       42.59    178.87 o 
   0  32   1       54.60       53.68    167.60 o 
   1  32   1       18.28     -158.80    169.92 o 
   2  32   1       58.69     -169.63    169.63 o 
   3  32   1       35.47       17.89    248.89 o 
 -16   0   2      861.72      975.74    123.15 o 
 -14   0   2       33.16      -26.14     63.34 o 
 -12   0   2      762.34      785.20     74.21 o 
 -10   0   2     1463.58     1534.07     63.54 o 
  -8   0   2    15765.48    15659.40    288.96 o 
  -6   0   2    21340.39    22848.41    410.43 o 
  -4   0   2     1601.28     1443.51     39.00 o 
  -2   0   2   116717.48   140037.61   3430.73 o 
   0   0   2    13807.27    15106.03    393.30 o 
   2   0   2     3489.52     3227.89     74.27 o 
   4   0   2    66525.44    73096.66   1401.77 o 
   6   0   2    66108.47    73046.70   1185.24 o 
   8   0   2      849.89      885.17     35.21 o 
  10   0   2     6966.91     7015.00    148.51 o 
  12   0   2      183.34      151.27     46.48 o 
  14   0   2     1236.75     1555.61    106.17 o 
  16   0   2      236.34      311.47    133.37 o 
 -17   1   2       31.43     -100.68    123.71 o 
 -16   1   2        7.42      -84.76     94.05 o 
 -15   1   2       99.43       81.74     63.65 o 
 -14   1   2        2.74      -43.52     43.52 o 
 -13   1   2     4209.41     4547.87    105.03 o 
 -12   1   2       67.01       64.87     40.00 o 
 -11   1   2       45.02        9.33     29.17 o 
 -10   1   2       46.49       31.23     27.06 o 
  -9   1   2    21928.13    22859.32    308.65 o 
  -8   1   2     1297.19     1295.40     31.73 o 
  -7   1   2      896.88      951.83     26.08 o 
  -6   1   2      555.20      520.78     19.82 o 
  -5   1   2    20098.64    22252.13    312.79 o 
  -4   1   2     5663.08     5549.37     83.16 o 
  -3   1   2      249.67      437.49     20.47 o 
  -2   1   2   130567.66   136801.30   2647.85 o 
  -1   1   2     3536.32     3833.79     74.69 o 
   0   1   2       29.16       33.59     12.82 o 
   1   1   2    11683.62    12432.13    260.26 o 
   2   1   2      296.84      486.14     15.59 o 
   3   1   2      956.95      872.02     21.18 o 
   4   1   2      739.27      624.87     28.67 o 
   5   1   2      677.10      659.52     17.84 o 
   6   1   2     4603.70     4658.98     65.69 o 
   7   1   2    39808.18    42243.90    489.77 o 
   8   1   2      319.20      292.30     18.91 o 
   9   1   2     1031.25     1062.01     35.66 o 
  10   1   2      206.59      145.89     25.57 o 
  11   1   2     5753.01     6100.66     95.36 o 
  12   1   2       19.58        3.66     37.96 o 
  13   1   2      133.42      143.32     47.77 o 
  14   1   2        2.74      -49.98     49.98 o 
  15   1   2        0.37      -56.59     56.91 o 
  16   1   2        1.82      -11.66     86.64 o 
  17   1   2      200.23      342.19    113.97 o 
 -17   2   2        0.25       42.85     98.91 o 
 -16   2   2      583.62      760.85     97.83 o 
 -15   2   2       92.65       32.30     55.04 o 
 -14   2   2       39.97        6.93     51.43 o 
 -13   2   2       84.42       16.01     28.91 o 
 -12   2   2     1525.29     1702.19     64.70 o 
 -11   2   2      238.47      146.17     24.95 o 
 -10   2   2     2342.44     2510.70     63.29 o 
  -9   2   2       78.52       14.61     32.11 o 
  -8   2   2     1801.96     1863.82     39.27 o 
  -7   2   2     5819.38     5995.11     87.96 o 
  -6   2   2    29283.98    31527.57    397.10 o 
  -5   2   2     8085.36     9107.53    132.39 o 
  -4   2   2      248.21      313.12     12.72 o 
  -3   2   2     7791.95     7777.70    129.53 o 
  -2   2   2   165733.59   175847.81   3558.23 o 
  -1   2   2       25.02       14.59     14.13 o 
   0   2   2    21933.69    23468.98    535.71 o 
   1   2   2     8823.20     9254.65    180.43 o 
   2   2   2     4566.08     3929.38     55.52 o 
   3   2   2     1535.23     1689.74     30.24 o 
   4   2   2    14069.84    15129.85    213.48 o 
   5   2   2     1207.70     1127.02     25.67 o 
   6   2   2    36009.27    37994.45    475.16 o 
   7   2   2     7261.62     7263.54    100.88 o 
   8   2   2      962.89     1063.63     29.47 o 
   9   2   2     3873.38     4254.65     75.34 o 
  10   2   2    10906.65    11489.89    171.99 o 
  11   2   2      341.10      354.60     31.10 o 
  12   2   2       13.40       -8.23     37.06 o 
  13   2   2      127.05      109.79     47.15 o 
  14   2   2     1799.49     2121.82     77.01 o 
  15   2   2       13.97      -53.83     53.83 o 
  16   2   2      135.73       54.18    102.18 o 
  17   2   2       15.41      -70.04    107.31 o 
  18   2   2      104.47      -47.39    135.76 o 
 -18   3   2        9.13      -61.14    122.34 o 
 -17   3   2       83.18       34.20     92.62 o 
 -16   3   2       20.75      -61.87     81.71 o 
 -15   3   2       12.80       -4.83     63.48 o 
 -14   3   2        0.51      -22.04     61.97 o 
 -13   3   2     2960.36     3429.41    104.88 o 
 -12   3   2       54.83       -1.92     39.18 o 
 -11   3   2       99.80      128.53     31.01 o 
 -10   3   2        1.75      -25.53     26.97 o 
  -9   3   2    28139.83    29120.50    389.49 o 
  -8   3   2     1756.84     1844.81     41.21 o 
  -7   3   2     1745.45     1760.42     38.48 o 
  -6   3   2       21.33        6.09     13.70 o 
  -5   3   2     3274.52     3790.83     55.65 o 
  -4   3   2    15171.27    14668.69    237.57 o 
  -3   3   2     8812.36     8677.73    173.68 o 
  -2   3   2    82234.32    86384.50   2410.41 o 
  -1   3   2     1097.95     1034.86     47.15 o 
   0   3   2    12515.55    13047.64    476.36 o 
   1   3   2     8518.96     7725.45    183.13 o 
   2   3   2        1.95       -3.93      7.12 o 
   3   3   2    48816.34    51200.99    663.23 o 
   4   3   2     3801.45     4297.46     71.07 o 
   5   3   2      150.31      198.72     15.20 o 
   6   3   2      599.20      620.18     23.04 o 
   7   3   2    32899.04    34293.65    451.89 o 
   8   3   2     2095.39     2089.64     45.07 o 
   9   3   2       62.80        3.25     18.49 o 
  10   3   2       27.55       17.15     35.62 o 
  11   3   2     3972.95     4234.22     81.14 o 
  12   3   2        0.55        7.54     37.69 o 
  13   3   2     1159.83     1463.32     64.34 o 
  14   3   2        2.14       13.91     50.20 o 
  15   3   2       82.51       75.65     57.04 o 
  16   3   2        7.67      -98.00     98.00 o 
  17   3   2      247.16      298.92    113.21 o 
  18   3   2        2.96     -132.38    132.38 o 
 -18   4   2      149.69      357.78    176.56 o 
 -17   4   2       15.97      -40.41     84.70 o 
 -16   4   2      615.09      792.20     96.91 o 
 -15   4   2      224.16      159.45     66.68 o 
 -14   4   2       80.34      -10.47     63.11 o 
 -13   4   2        6.31       -7.33     43.74 o 
 -12   4   2     3593.00     3939.01    125.54 o 
 -11   4   2        5.37        0.38     15.26 o 
 -10   4   2     5134.67     5360.46    105.98 o 
  -9   4   2      297.91      293.64     25.69 o 
  -8   4   2      334.86      499.55     21.91 o 
  -7   4   2     4129.14     4393.73     66.34 o 
  -6   4   2    54102.27    58959.41    736.11 o 
  -5   4   2      320.42      324.58     17.98 o 
  -4   4   2       94.33      161.68     26.38 o 
  -3   4   2     3320.95     3548.13     87.15 o 
  -2   4   2      956.06      859.42     46.28 o 
  -1   4   2     6818.36     6886.58    204.76 o 
   0   4   2    28272.34    32837.51   1447.58 o 
   1   4   2    52280.63    57163.50   2162.22 o 
   2   4   2     1807.73     1564.70     34.88 o 
   3   4   2     3292.57     3236.79     60.30 o 
   4   4   2      502.82      637.07     18.59 o 
   5   4   2     1797.46     2027.95     45.55 o 
   6   4   2    10499.62    10724.11    185.85 o 
   7   4   2      839.50      707.59     30.88 o 
   8   4   2     2448.96     2247.95     49.60 o 
   9   4   2      379.29      392.56     27.80 o 
  10   4   2    14565.80    15933.82    243.79 o 
  11   4   2       27.21       -3.21     28.86 o 
  12   4   2      455.80      404.74     41.86 o 
  13   4   2     1057.42     1158.75     59.71 o 
  14   4   2     2042.75     2356.85     83.23 o 
  15   4   2        7.86      -29.48     67.02 o 
  16   4   2       54.90      -62.25    101.27 o 
  17   4   2       45.72     -110.17    110.17 o 
  18   4   2       61.12     -109.67    213.89 o 
 -18   5   2        9.87      -13.03    127.26 o 
 -17   5   2       57.72       89.63     88.97 o 
 -16   5   2      111.28       16.76     84.07 o 
 -15   5   2        8.48      -37.59     62.96 o 
 -14   5   2        1.15      -51.15     60.00 o 
 -13   5   2     2627.19     2994.88    128.53 o 
 -12   5   2      326.38      339.39     50.09 o 
 -11   5   2      374.32      355.12     37.73 o 
 -10   5   2     1373.63     1476.75     47.35 o 
  -9   5   2    18534.60    18966.91    268.29 o 
  -8   5   2      243.48      248.47     20.55 o 
  -7   5   2      187.49      223.79     18.91 o 
  -6   5   2     1050.36      988.43     33.51 o 
  -5   5   2    36370.71    38388.90    711.59 o 
  -4   5   2     3131.81     3200.91     83.13 o 
  -3   5   2     7648.30     8027.94    221.04 o 
  -2   5   2     3582.73     3357.62     94.91 o 
  -1   5   2      283.63      467.93     37.14 o 
   0   5   2    57584.48    64367.14   1856.91 o 
   1   5   2    11025.70    11020.05    273.64 o 
   2   5   2       56.83      282.86     17.31 o 
   3   5   2    85503.15    84164.09   1305.87 o 
   4   5   2    32558.16    32694.82    395.65 o 
   5   5   2      646.43      678.26     19.36 o 
   6   5   2    10257.36    10506.98    152.72 o 
   7   5   2    33562.13    33453.32    460.40 o 
   8   5   2      421.33      507.98     38.88 o 
   9   5   2     1651.05     1603.12     53.35 o 
  10   5   2       86.62       89.22     31.07 o 
  11   5   2     1686.35     1775.17     57.00 o 
  12   5   2      264.09      229.30     42.31 o 
  13   5   2      752.73      746.22     60.04 o 
  14   5   2       86.30       29.31     62.05 o 
  15   5   2       11.86      -64.54     64.54 o 
  16   5   2      106.93      131.73    104.40 o 
  17   5   2      165.23      450.43    146.57 o 
  18   5   2        2.55      -62.22    215.44 o 
 -18   6   2      155.89      325.16    136.94 o 
 -17   6   2       17.79      -79.09     86.22 o 
 -16   6   2      614.69      631.38     94.24 o 
 -15   6   2      202.81      128.32     67.02 o 
 -14   6   2        7.60      -56.89     56.89 o 
 -13   6   2      462.30      454.61     62.35 o 
 -12   6   2     2773.18     2547.72    149.98 o 
 -11   6   2        1.68        7.74     35.11 o 
 -10   6   2     5316.10     5882.79    111.89 o 
  -9   6   2      106.62      101.11     25.45 o 
  -8   6   2      207.11      227.40     21.96 o 
  -7   6   2     5870.36     6795.13    111.29 o 
  -6   6   2    18023.66    18221.13    291.30 o 
  -5   6   2      495.25      564.65     30.06 o 
  -4   6   2    28295.55    28161.26    635.04 o 
  -3   6   2    19198.90    18784.21    456.80 o 
  -2   6   2      706.83      931.56     43.44 o 
  -1   6   2     5691.54     6264.98    267.52 o 
   0   6   2       51.73       81.13     20.81 o 
   1   6   2    10447.23     9637.55    241.35 o 
   2   6   2     5447.92     5890.96    128.64 o 
   3   6   2      223.24      177.70     16.07 o 
   4   6   2    15942.65    15851.87    229.96 o 
   5   6   2     1970.99     1847.19     36.41 o 
   6   6   2      332.32      343.82     18.01 o 
   7   6   2     4428.92     4379.63     71.50 o 
   8   6   2      114.28       89.85     22.24 o 
   9   6   2     1743.52     1899.87     54.07 o 
  10   6   2     8467.50     8403.92    155.84 o 
  11   6   2      144.42       87.84     28.28 o 
  12   6   2       28.25       55.71     38.02 o 
  13   6   2     1127.02     1089.72     75.89 o 
  14   6   2     2235.11     2429.14    105.18 o 
  15   6   2       36.53       13.94     95.12 o 
  16   6   2       94.10      -85.74     99.84 o 
  17   6   2      130.28       90.35    109.28 o 
  18   6   2       68.16     -199.11    199.11 o 
 -18   7   2        9.78       95.67    194.44 o 
 -17   7   2       45.22      -99.35    100.86 o 
 -16   7   2      179.17      148.81     87.11 o 
 -15   7   2       15.27       18.50     79.23 o 
 -14   7   2       11.92      -59.55     59.55 o 
 -13   7   2     2125.86     2420.70    118.66 o 
 -12   7   2      667.93      770.75     65.10 o 
 -11   7   2      107.15       32.75     48.33 o 
 -10   7   2        3.30       -1.18     33.58 o 
  -9   7   2     4994.18     5004.31     96.95 o 
  -8   7   2      120.64       82.00     24.07 o 
  -7   7   2      911.27      876.81     32.20 o 
  -6   7   2      136.93      132.33     27.04 o 
  -5   7   2    89772.70    89479.30   2036.09 o 
  -4   7   2     4089.03     4195.56     84.34 o 
  -3   7   2     2662.13     3063.41     85.04 o 
  -2   7   2     6825.98     6690.15    135.57 o 
  -1   7   2     1970.20     1624.07     95.72 o 
   0   7   2    20650.38    22340.38    615.31 o 
   1   7   2    13187.44    14472.68    295.43 o 
   2   7   2       35.75       19.79     18.10 o 
   3   7   2    29718.37    32660.96    521.24 o 
   4   7   2     7249.91     7086.75    109.56 o 
   5   7   2     4015.11     4312.42     73.19 o 
   6   7   2      477.95      518.09     22.03 o 
   7   7   2    34680.55    34936.26    471.25 o 
   8   7   2      924.97      820.89     30.50 o 
   9   7   2     4209.84     3984.25     71.24 o 
  10   7   2      602.59      632.45     35.15 o 
  11   7   2      647.38      637.87     40.60 o 
  12   7   2      235.41      248.41     51.27 o 
  13   7   2       24.72        1.71     53.93 o 
  14   7   2      148.96      135.15     68.14 o 
  15   7   2       20.01      -71.16     94.73 o 
  16   7   2      137.84      237.48    108.67 o 
  17   7   2      144.04      227.17    110.76 o 
 -17   8   2        7.15     -128.56    128.56 o 
 -16   8   2      655.97      825.44    113.43 o 
 -15   8   2      200.08       57.27     80.20 o 
 -14   8   2       42.43      -61.73     61.73 o 
 -13   8   2       77.13       13.22     59.13 o 
 -12   8   2     2282.46     2329.66    100.74 o 
 -11   8   2      589.11      501.30     56.27 o 
 -10   8   2     1768.92     1787.86     68.63 o 
  -9   8   2      253.80      213.56     31.95 o 
  -8   8   2     2106.26     2155.19     63.64 o 
  -7   8   2      655.75      692.55     35.31 o 
  -6   8   2     9575.23     8897.20    230.44 o 
  -5   8   2      922.43     1026.59     35.63 o 
  -4   8   2    14329.56    14049.76    273.03 o 
  -3   8   2     5576.37     5244.47    163.05 o 
  -2   8   2      711.29      836.23     43.96 o 
  -1   8   2     2348.83     2177.08     84.87 o 
   0   8   2     6046.07     6502.32    144.21 o 
   1   8   2    51458.27    52622.26   1041.70 o 
   2   8   2     6976.83     6273.07    128.79 o 
   3   8   2    13191.04    14810.97    255.88 o 
   4   8   2    10789.97    11020.04    184.81 o 
   5   8   2       91.89       79.81     18.91 o 
   6   8   2     1745.66     1891.84     43.80 o 
   7   8   2      309.22      265.03     25.26 o 
   8   8   2      292.69      270.33     26.91 o 
   9   8   2      170.32      188.13     28.05 o 
  10   8   2     6483.87     6124.79    106.68 o 
  11   8   2        4.86       -3.26     47.30 o 
  12   8   2        1.56      -47.48     50.48 o 
  13   8   2      614.89      683.24     67.90 o 
  14   8   2     1796.68     2059.02     97.51 o 
  15   8   2       66.62       20.94     96.44 o 
  16   8   2      100.17       15.13    103.35 o 
  17   8   2      147.81       50.18    131.87 o 
 -17   9   2       94.55      -20.09    102.61 o 
 -16   9   2      143.29       50.90     87.03 o 
 -15   9   2       28.36      -91.29     91.29 o 
 -14   9   2       64.89      -66.20     78.80 o 
 -13   9   2     1375.80     1518.71    103.24 o 
 -12   9   2     1529.54     1536.55     79.71 o 
 -11   9   2      142.60      166.48     53.18 o 
 -10   9   2     1547.88     1571.03     82.61 o 
  -9   9   2     7532.35     7315.33    223.29 o 
  -8   9   2      650.77      550.29     41.53 o 
  -7   9   2       64.61       87.21     25.84 o 
  -6   9   2      233.53      205.48     25.00 o 
  -5   9   2    32250.90    31179.48    528.72 o 
  -4   9   2     1421.11     1446.79     60.36 o 
  -3   9   2     4732.93     4866.86    126.11 o 
  -2   9   2    34613.80    33085.90    725.86 o 
  -1   9   2     5549.20     5297.79    146.19 o 
   0   9   2     1229.17     1192.74     60.31 o 
   1   9   2     8409.67     8727.59    187.42 o 
   2   9   2     4029.22     3933.77     95.41 o 
   3   9   2    58148.47    59393.90   1090.68 o 
   4   9   2      101.22       77.24     19.93 o 
   5   9   2      644.21      732.63     28.38 o 
   6   9   2     5976.08     5990.62    106.45 o 
   7   9   2    20907.05    20525.73    321.85 o 
   8   9   2     1147.26     1104.45     37.05 o 
   9   9   2      144.66      102.44     28.69 o 
  10   9   2     3042.56     3064.09     86.99 o 
  11   9   2     1309.95     1377.63     73.56 o 
  12   9   2        7.04      -15.87     53.92 o 
  13   9   2       48.87       55.70     60.83 o 
  14   9   2      185.28      107.40     66.76 o 
  15   9   2       26.15       75.85     98.64 o 
  16   9   2      281.29      299.07    109.01 o 
  17   9   2      204.39      278.70    136.43 o 
 -17  10   2       14.62      -13.42    104.75 o 
 -16  10   2      405.52      607.71     96.72 o 
 -15  10   2      301.22      289.39     88.29 o 
 -14  10   2       76.46       -9.32     62.35 o 
 -13  10   2       59.64       36.02     53.89 o 
 -12  10   2     1840.54     1803.75    119.64 o 
 -11  10   2      458.79      398.86     56.39 o 
 -10  10   2      623.01      778.75     51.69 o 
  -9  10   2      335.45      305.57     45.10 o 
  -8  10   2      299.53      322.82     37.03 o 
  -7  10   2      444.89      458.63     41.11 o 
  -6  10   2    13892.81    13106.83    233.01 o 
  -5  10   2     1069.53     1073.24     45.70 o 
  -4  10   2      562.28      752.36     43.62 o 
  -3  10   2    19748.56    18408.03    414.10 o 
  -2  10   2     6665.61     6071.95    153.96 o 
  -1  10   2     1279.74     1285.84     61.02 o 
   0  10   2    25959.29    24370.72    459.24 o 
   1  10   2    84786.61    86050.07   1698.24 o 
   2  10   2       40.30       31.28     24.04 o 
   3  10   2     6742.96     7841.00    172.61 o 
   4  10   2     3411.55     3383.00     70.82 o 
   5  10   2       59.95       55.77     22.38 o 
   6  10   2      510.44      634.08     35.58 o 
   7  10   2        5.71       54.39     27.20 o 
   8  10   2      440.92      360.65     34.50 o 
   9  10   2      481.41      471.79     49.28 o 
  10  10   2     7310.30     6891.30    174.45 o 
  11  10   2      395.34      423.93     58.76 o 
  12  10   2      225.46      127.25     72.75 o 
  13  10   2      750.76      749.97     71.90 o 
  14  10   2     1344.89     1565.82    107.44 o 
  15  10   2       18.47      -99.67     99.67 o 
  16  10   2       46.19      -96.57    103.96 o 
  17  10   2      206.83      266.44    188.22 o 
 -17  11   2       67.66       51.49    103.01 o 
 -16  11   2      181.28      169.54     91.89 o 
 -15  11   2       20.80      -50.15     83.38 o 
 -14  11   2       58.55      -28.29     77.82 o 
 -13  11   2     1451.07     1532.63     86.01 o 
 -12  11   2     1609.38     1563.72     82.79 o 
 -11  11   2      907.48      817.65     60.00 o 
 -10  11   2      329.41      296.43     47.48 o 
  -9  11   2     6220.00     6223.03    147.40 o 
  -8  11   2        5.50       25.37     34.13 o 
  -7  11   2     1508.07     1441.56     58.30 o 
  -6  11   2     4305.20     3973.86    100.64 o 
  -5  11   2      816.05      594.16     39.18 o 
  -4  11   2     3128.83     2748.88     77.78 o 
  -3  11   2     5343.86     4924.81    131.38 o 
  -2  11   2      376.07      445.29     51.68 o 
  -1  11   2     1802.09     1623.83     83.01 o 
   0  11   2      873.13     1101.21     82.49 o 
   1  11   2    17753.30    19147.51    391.86 o 
   2  11   2     1826.85     1987.73     65.03 o 
   3  11   2    31845.50    31343.87    586.02 o 
   4  11   2      900.33      954.14     37.49 o 
   5  11   2        2.58      -29.19     29.19 o 
   6  11   2      495.91      469.39     39.16 o 
   7  11   2     4754.34     4921.35    117.53 o 
   8  11   2     2475.67     2237.44     86.49 o 
   9  11   2       13.21       -7.38     39.50 o 
  10  11   2     1739.66     1748.51     79.92 o 
  11  11   2     2298.94     2245.02     96.06 o 
  12  11   2       18.63       22.60     57.63 o 
  13  11   2       63.35       38.51     60.84 o 
  14  11   2      257.62      155.23     99.65 o 
  15  11   2       30.18      -90.96    103.57 o 
  16  11   2      496.39      416.90    117.76 o 
  17  11   2      278.06      172.82    138.91 o 
 -17  12   2        6.93       16.71    104.84 o 
 -16  12   2      245.63      334.33    118.55 o 
 -15  12   2      231.88      349.28     90.90 o 
 -14  12   2        0.01      -78.50     78.50 o 
 -13  12   2      386.47      261.50     64.95 o 
 -12  12   2      506.18      632.79     84.51 o 
 -11  12   2       18.11       46.71     53.10 o 
 -10  12   2      742.39      787.36     62.92 o 
  -9  12   2      616.85      651.00     51.43 o 
  -8  12   2       19.98       -7.09     38.22 o 
  -7  12   2      772.10      677.72     47.30 o 
  -6  12   2     4867.41     4286.19    108.21 o 
  -5  12   2     2031.51     1856.96     65.41 o 
  -4  12   2     3127.72     3201.51     85.94 o 
  -3  12   2    22851.47    22162.93    496.71 o 
  -2  12   2    19963.75    17892.55    466.53 o 
  -1  12   2     6131.00     6376.00    166.08 o 
   0  12   2    16639.69    16152.87    390.67 o 
   1  12   2    16119.58    16446.25    319.40 o 
   2  12   2     3838.35     3830.10     99.84 o 
   3  12   2     3578.78     3603.63     89.57 o 
   4  12   2       53.98       24.30     30.23 o 
   5  12   2      303.59      363.77     41.86 o 
   6  12   2    12457.68    12492.60    272.64 o 
   7  12   2     3544.70     3638.97    108.47 o 
   8  12   2      122.86      195.58     42.70 o 
   9  12   2     3196.88     3197.34    106.13 o 
  10  12   2     3427.62     3247.38    112.27 o 
  11  12   2       93.54       93.53     58.96 o 
  12  12   2      133.60       87.78     61.22 o 
  13  12   2      961.40     1006.51     77.44 o 
  14  12   2      933.60     1125.04    121.69 o 
  15  12   2        4.33      -43.94     97.48 o 
  16  12   2        7.80       17.36    107.38 o 
  17  12   2      258.19      305.84    142.19 o 
 -16  13   2      252.09      250.10     97.19 o 
 -15  13   2       10.23       -4.47     83.22 o 
 -14  13   2       11.36      -70.08     81.00 o 
 -13  13   2     1503.22     1780.21     90.41 o 
 -12  13   2      989.25      831.60     74.14 o 
 -11  13   2      622.68      639.23     64.73 o 
 -10  13   2       50.71       90.86     51.84 o 
  -9  13   2     3645.01     3343.02    126.22 o 
  -8  13   2       45.87       28.39     47.25 o 
  -7  13   2       47.70       20.73     38.27 o 
  -6  13   2     4709.88     4077.59    130.84 o 
  -5  13   2     2091.32     1539.39     61.11 o 
  -4  13   2     9814.97     9545.70    199.89 o 
  -3  13   2      424.00      369.68     35.47 o 
  -2  13   2     8346.13     8328.91    208.45 o 
  -1  13   2     4559.48     4401.37    168.22 o 
   0  13   2    16133.19    16807.98    348.62 o 
   1  13   2     1651.69     1609.75     95.52 o 
   2  13   2      263.71      234.45     33.53 o 
   3  13   2      280.80      248.58     53.87 o 
   4  13   2    10427.51    10224.98    209.04 o 
   5  13   2     3566.33     3428.59    108.55 o 
   6  13   2     4405.63     4070.00    172.89 o 
   7  13   2     6441.34     6407.39    162.70 o 
   8  13   2     3845.00     3828.14    116.90 o 
   9  13   2      249.77      293.00     53.69 o 
  10  13   2      362.68      456.53     60.11 o 
  11  13   2     1738.13     1752.86     82.63 o 
  12  13   2      263.01      183.05     62.43 o 
  13  13   2       19.69       20.44     67.17 o 
  14  13   2      131.81      -22.97    100.14 o 
  15  13   2       16.67      -93.94    105.62 o 
  16  13   2      350.43      206.56    141.33 o 
 -16  14   2      313.02      486.20    113.41 o 
 -15  14   2      312.01      321.52     92.85 o 
 -14  14   2        0.16      -35.64     82.38 o 
 -13  14   2      283.90      207.59     80.40 o 
 -12  14   2      207.96      302.53     62.85 o 
 -11  14   2        0.90        7.89     56.01 o 
 -10  14   2        2.98       -6.05     52.00 o 
  -9  14   2     1031.74      983.10     79.80 o 
  -8  14   2     1463.84     1468.04     77.89 o 
  -7  14   2     3759.93     3366.32    107.28 o 
  -6  14   2     1991.81     1697.14     75.33 o 
  -5  14   2      230.08      208.41     37.51 o 
  -4  14   2     2164.85     2098.35     71.18 o 
  -3  14   2    14224.58    13221.51    268.84 o 
  -2  14   2    16337.10    16139.42    440.82 o 
  -1  14   2     2351.68     2552.22    118.84 o 
   0  14   2     4998.54     4784.88    123.67 o 
   1  14   2    10823.90    10949.80    222.35 o 
   2  14   2     5523.87     5451.09    133.87 o 
   3  14   2     7010.15     7559.32    174.22 o 
   4  14   2     8206.32     8003.53    171.63 o 
   5  14   2      127.31      113.71     43.69 o 
   6  14   2     3561.96     3356.33    107.23 o 
   7  14   2      248.42      343.10     51.85 o 
   8  14   2      507.47      454.29     56.40 o 
   9  14   2     1565.57     1640.30     79.97 o 
  10  14   2     2061.82     2141.54     94.23 o 
  11  14   2      160.14      102.39     60.56 o 
  12  14   2       22.70      -64.08     64.08 o 
  13  14   2      693.91      513.43     87.41 o 
  14  14   2      288.05      230.09    102.07 o 
  15  14   2        0.18      -98.26     98.26 o 
  16  14   2       12.20      -47.99    126.31 o 
 -16  15   2      238.42      181.12    109.50 o 
 -15  15   2        0.01       32.02     91.87 o 
 -14  15   2       30.29      -49.24     85.47 o 
 -13  15   2      626.89      745.78     94.08 o 
 -12  15   2      622.98      481.94     69.48 o 
 -11  15   2       51.82      -33.43     57.39 o 
 -10  15   2      691.96      865.95     70.43 o 
  -9  15   2     4029.78     3838.59    123.92 o 
  -8  15   2      972.07      867.64     61.13 o 
  -7  15   2     2389.09     2340.97     91.44 o 
  -6  15   2     1274.99     1118.60     60.78 o 
  -5  15   2      653.01      523.35     49.73 o 
  -4  15   2      818.30      910.55     54.04 o 
  -3  15   2      178.94      218.28     37.76 o 
  -2  15   2    10163.52    10075.32    312.41 o 
  -1  15   2     1041.08     1106.52    154.96 o 
   0  15   2    10545.98    10736.00    304.75 o 
   1  15   2     3323.40     3180.94    101.48 o 
   2  15   2     1869.11     1810.52     81.60 o 
   3  15   2     3811.36     3826.20    106.14 o 
   4  15   2     7874.06     7623.42    203.09 o 
   5  15   2     2843.69     2590.60     94.72 o 
   6  15   2       63.94       81.98     46.89 o 
   7  15   2     3106.92     3118.26    161.09 o 
   8  15   2     1871.72     1918.60     85.29 o 
   9  15   2      245.47      127.04     58.37 o 
  10  15   2      635.55      692.46     69.35 o 
  11  15   2      611.38      624.64     71.57 o 
  12  15   2      482.66      378.63     67.78 o 
  13  15   2       78.10      112.72    100.75 o 
  14  15   2       85.82      -17.25    106.58 o 
  15  15   2        7.54     -106.15    106.15 o 
  16  15   2      152.46        2.21    136.27 o 
 -16  16   2      280.51      426.22    143.78 o 
 -15  16   2      420.67      418.54     97.01 o 
 -14  16   2        4.47       27.35     93.29 o 
 -13  16   2        9.27       32.44     83.74 o 
 -12  16   2      247.89      472.13     72.87 o 
 -11  16   2      200.59      180.07     62.63 o 
 -10  16   2      141.36      125.16     58.41 o 
  -9  16   2      521.30      542.92     62.15 o 
  -8  16   2        6.27       57.84     49.62 o 
  -7  16   2     4387.61     3922.51    120.95 o 
  -6  16   2     3100.94     2908.84    102.98 o 
  -5  16   2      479.13      499.56     52.17 o 
  -4  16   2       72.54       87.78     41.63 o 
  -3  16   2      439.91      513.77     46.66 o 
  -2  16   2     6122.03     5725.84    238.45 o 
  -1  16   2       15.85        4.64     36.90 o 
   0  16   2     4717.33     4445.99    213.70 o 
   1  16   2     9628.04    10097.15    218.33 o 
   2  16   2     1614.35     1674.18     68.25 o 
   3  16   2      535.60      506.99     53.86 o 
   4  16   2     1733.35     1614.61     82.57 o 
   5  16   2     1239.88     1152.65     65.46 o 
   6  16   2       60.48       83.62     50.42 o 
   7  16   2      623.89      534.94     72.32 o 
   8  16   2        6.54      -19.57     61.17 o 
   9  16   2       93.05      138.34     58.20 o 
  10  16   2     1102.59     1033.44     77.07 o 
  11  16   2      360.84      300.69     69.81 o 
  12  16   2       64.25      -35.18     64.85 o 
  13  16   2     1058.79     1089.67    123.14 o 
  14  16   2      265.11      297.23    112.01 o 
  15  16   2        8.98     -126.41    126.41 o 
 -15  17   2       13.92        2.92     97.80 o 
 -14  17   2       30.28        8.30     90.13 o 
 -13  17   2      200.71      266.25     87.92 o 
 -12  17   2      908.30      800.83     75.26 o 
 -11  17   2      244.02      223.55     63.56 o 
 -10  17   2      239.68      128.14     60.23 o 
  -9  17   2     2251.50     2264.78     98.70 o 
  -8  17   2      670.41      612.97     61.30 o 
  -7  17   2      305.32      146.80     54.22 o 
  -6  17   2     3002.06     2886.07    103.45 o 
  -5  17   2       16.81       44.44     46.10 o 
  -4  17   2     1892.86     1631.43     75.46 o 
  -3  17   2      187.25      194.18     48.73 o 
  -2  17   2    12771.92    11626.77    381.85 o 
  -1  17   2      718.57      615.31     49.23 o 
   0  17   2     4431.40     4478.61    168.51 o 
   1  17   2     3071.95     3486.33    116.62 o 
   2  17   2      216.70      182.89     43.86 o 
   3  17   2     2291.23     2509.63    100.01 o 
   4  17   2     9850.82     9511.71    353.48 o 
   5  17   2     2067.02     1819.42     90.58 o 
   6  17   2      598.92      491.88     59.46 o 
   7  17   2     1494.74     1605.50    175.64 o 
   8  17   2       43.25       28.43     56.76 o 
   9  17   2      666.48      721.29     68.17 o 
  10  17   2      929.87      868.33     84.20 o 
  11  17   2      392.53      507.10     85.17 o 
  12  17   2        4.75      -11.20     87.33 o 
  13  17   2      195.63      254.27    105.45 o 
  14  17   2       78.16       -8.94    108.91 o 
  15  17   2        3.57      -97.99    130.88 o 
 -15  18   2      355.18      383.29    119.76 o 
 -14  18   2        0.30      -21.34     93.49 o 
 -13  18   2        0.45       -7.25     89.95 o 
 -12  18   2      166.67      350.62     92.56 o 
 -11  18   2       28.00       19.19     66.58 o 
 -10  18   2      107.26      106.17     64.52 o 
  -9  18   2       30.08       62.29     57.72 o 
  -8  18   2     1202.83     1149.31     93.51 o 
  -7  18   2     1552.67     1423.54     76.50 o 
  -6  18   2     1173.10     1139.94     68.15 o 
  -5  18   2        8.01       -7.08     47.08 o 
  -4  18   2       67.89      -16.43     54.34 o 
  -3  18   2     5975.36     5992.40    272.47 o 
  -2  18   2      759.72      862.90     91.16 o 
  -1  18   2      108.24      193.10     42.78 o 
   0  18   2     3807.26     3385.96    172.21 o 
   1  18   2      342.48      333.43     80.72 o 
   2  18   2        7.28      -38.18     57.53 o 
   3  18   2     1125.43     1087.42     65.46 o 
   4  18   2      657.02      624.84     61.65 o 
   5  18   2     2637.45     2317.20    146.90 o 
   6  18   2      266.60      214.49     55.30 o 
   7  18   2       82.10       95.28     58.10 o 
   8  18   2        8.57      -57.16     57.16 o 
   9  18   2       10.28       50.48     63.74 o 
  10  18   2      456.52      418.63     74.73 o 
  11  18   2       84.36      115.54     67.28 o 
  12  18   2      384.06      332.78     95.38 o 
  13  18   2     1149.99     1275.76    138.73 o 
  14  18   2      451.41      492.15    115.97 o 
  15  18   2        1.86       22.18    133.77 o 
 -14  19   2       10.85      -95.70     95.70 o 
 -13  19   2      202.94      219.24     95.90 o 
 -12  19   2      613.83      594.31    100.12 o 
 -11  19   2      269.68      316.39     71.75 o 
 -10  19   2        4.80      -27.67     61.06 o 
  -9  19   2      219.16      188.68     75.96 o 
  -8  19   2      262.64      190.76     59.15 o 
  -7  19   2      247.93      249.10     58.33 o 
  -6  19   2     1430.50     1254.97     77.81 o 
  -5  19   2      475.29      509.79     63.98 o 
  -4  19   2      100.72      232.56     55.35 o 
  -3  19   2        5.61      -13.12     49.03 o 
  -2  19   2       56.55       26.53     69.30 o 
  -1  19   2      751.51      506.27     79.77 o 
   0  19   2    16931.68    17057.06   1127.36 o 
   1  19   2     3702.48     3578.79    234.41 o 
   2  19   2     1398.23     1243.09     94.21 o 
   3  19   2     6365.46     6245.38    471.28 o 
   4  19   2     9993.57     9188.26    262.51 o 
   5  19   2     2886.78     2944.96    141.90 o 
   6  19   2     2496.43     2221.77    108.75 o 
   7  19   2      227.19      214.88     61.39 o 
   8  19   2      121.45      224.53     64.45 o 
   9  19   2       15.51        2.99     65.05 o 
  10  19   2      391.88      322.03     73.14 o 
  11  19   2       36.27      -27.70     70.87 o 
  12  19   2        0.16     -103.25    103.25 o 
  13  19   2       64.22      211.36    112.90 o 
  14  19   2      154.25       95.85    114.36 o 
 -14  20   2       19.50      -88.53     97.77 o 
 -13  20   2      135.18       74.70     95.99 o 
 -12  20   2       36.63       59.43     90.60 o 
 -11  20   2        0.21      -68.44     87.87 o 
 -10  20   2      128.42      151.09     85.69 o 
  -9  20   2       16.36       18.46     63.67 o 
  -8  20   2      370.94      421.02     73.30 o 
  -7  20   2     2284.34     2168.70    106.62 o 
  -6  20   2      235.10      136.56     62.53 o 
  -5  20   2     1351.98     1229.91    114.62 o 
  -4  20   2     3490.77     3457.36    273.96 o 
  -3  20   2     6226.81     6998.44    700.30 o 
  -2  20   2       21.02        1.82     75.64 o 
  -1  20   2      142.47       87.93     78.10 o 
   0  20   2       21.43       -1.06    123.06 o 
   1  20   2      575.27      744.85    146.69 o 
   2  20   2      560.58      448.06    150.06 o 
   3  20   2      335.88      392.22     81.59 o 
   4  20   2        9.33       45.28     78.63 o 
   5  20   2      287.38      181.26    111.80 o 
   6  20   2       31.77      -37.27     60.56 o 
   7  20   2     1189.54     1365.46     88.33 o 
   8  20   2      336.25      149.95     65.34 o 
   9  20   2      804.08      766.42     77.56 o 
  10  20   2       58.78      -19.49     69.58 o 
  11  20   2      495.83      629.75    104.51 o 
  12  20   2       72.47      -36.86    105.01 o 
  13  20   2      496.87      479.76    120.58 o 
  14  20   2      296.51      440.23    142.24 o 
 -14  21   2       68.25      186.05    138.73 o 
 -13  21   2      119.26      122.90    102.56 o 
 -12  21   2      419.83      266.01    101.03 o 
 -11  21   2      105.13        6.86    107.54 o 
 -10  21   2       61.52       45.31     75.03 o 
  -9  21   2       12.02      -63.95     67.70 o 
  -8  21   2      256.78      109.14     68.86 o 
  -7  21   2      903.41      901.08     80.60 o 
  -6  21   2       59.61       36.05     72.18 o 
  -5  21   2     4097.06     4593.39    176.32 o 
  -4  21   2     1465.93     1689.62    119.89 o 
  -3  21   2       10.41      217.52     85.58 o 
  -2  21   2      112.95      149.18     75.41 o 
  -1  21   2       31.71       62.40    136.43 o 
   0  21   2    11172.40    12243.49   1258.05 o 
   1  21   2       55.24        2.59    142.30 o 
   2  21   2      120.62        8.19    137.91 o 
   3  21   2      195.51      129.27    142.09 o 
   4  21   2     4654.32     4749.91    203.93 o 
   5  21   2      921.58      834.84    231.97 o 
   6  21   2      546.76      195.72    280.18 o 
   7  21   2      485.46      415.07     72.38 o 
   8  21   2      657.44      637.25     79.97 o 
   9  21   2      267.40      337.69     76.29 o 
  10  21   2      427.78      292.78     76.24 o 
  11  21   2       26.25       69.74     98.23 o 
  12  21   2        2.33        1.98    110.01 o 
  13  21   2        3.52       42.96    113.48 o 
 -13  22   2       21.69      149.47    122.46 o 
 -12  22   2      159.28      127.51    110.19 o 
 -11  22   2        8.75      -88.96    109.67 o 
 -10  22   2       77.18        6.55     79.28 o 
  -9  22   2       25.61      -11.49     72.37 o 
  -8  22   2       11.31      -72.51     96.15 o 
  -7  22   2     1221.57     1360.91    109.07 o 
  -6  22   2        6.08       72.29     97.17 o 
  -5  22   2       90.71      -30.65     90.47 o 
  -4  22   2     2422.55     2245.22    276.40 o 
  -3  22   2     3359.24     3747.90    353.03 o 
  -2  22   2      166.12      277.84     87.03 o 
  -1  22   2     2397.33     2334.65    201.78 o 
   0  22   2      111.34       86.53    144.63 o 
   1  22   2     4851.95     5284.72    456.94 o 
   2  22   2      611.48      422.99    158.65 o 
   3  22   2      673.20      625.34    165.57 o 
   4  22   2       70.42      -67.03    143.89 o 
   5  22   2        2.97     -149.36    235.76 o 
   6  22   2     1768.07     1864.07    193.90 o 
   7  22   2      440.39      306.33    245.13 o 
   8  22   2      139.82       63.43    105.08 o 
   9  22   2      563.86      424.42     80.68 o 
  10  22   2      141.02       71.51     80.10 o 
  11  22   2      381.31      602.98    110.82 o 
  12  22   2       17.41       55.88    113.83 o 
  13  22   2      354.81      342.69    120.94 o 
 -12  23   2      651.34      512.36    130.26 o 
 -11  23   2       18.58     -112.16    190.33 o 
 -10  23   2      525.37      527.56    228.37 o 
  -9  23   2       89.04       19.30     75.24 o 
  -8  23   2       92.49       72.56    102.65 o 
  -7  23   2      485.69      317.57    109.57 o 
  -6  23   2       97.29       53.89    125.45 o 
  -5  23   2      446.17      512.85    114.33 o 
  -4  23   2       71.28       35.01     87.96 o 
  -3  23   2       21.74      124.35    114.56 o 
  -2  23   2     1422.01     1301.17    229.83 o 
  -1  23   2     1087.21     1147.99    300.22 o 
   0  23   2     1001.20      941.77    180.88 o 
   1  23   2       26.73      -41.57    236.44 o 
   2  23   2       12.25     -133.96    206.89 o 
   3  23   2      165.44      -47.99    150.06 o 
   4  23   2     1128.71     1076.13    245.78 o 
   5  23   2       10.76     -210.39    210.39 o 
   6  23   2        6.67     -156.62    279.82 o 
   7  23   2      335.93      211.40    216.91 o 
   8  23   2      356.66      283.77    202.36 o 
   9  23   2      174.83        8.44    119.32 o 
  10  23   2      690.12      574.54    125.12 o 
  11  23   2        0.19     -115.02    213.11 o 
  12  23   2       27.24       22.07    134.64 o 
 -12  24   2      107.22       93.10    119.76 o 
 -11  24   2       36.08     -115.77    115.77 o 
 -10  24   2      205.84      205.37    118.53 o 
  -9  24   2        8.93     -108.18    189.72 o 
  -8  24   2      108.99      110.06    113.57 o 
  -7  24   2      188.02      133.16    106.40 o 
  -6  24   2        0.41      -97.09     97.09 o 
  -5  24   2       19.81      -83.84     95.87 o 
  -4  24   2      448.32      391.75     93.80 o 
  -3  24   2     2153.96     2830.74    575.94 o 
  -2  24   2        1.07       58.83    183.17 o 
  -1  24   2     1102.96     1082.74    162.31 o 
   0  24   2     1352.64     1271.33    190.52 o 
   1  24   2     5905.10     6625.46    367.52 o 
   2  24   2      775.83      734.15    173.53 o 
   3  24   2        0.96       39.63    155.17 o 
   4  24   2      500.13      333.56    156.35 o 
   5  24   2       50.96       23.50    233.33 o 
   6  24   2      599.76      387.70    184.72 o 
   7  24   2       62.04     -177.64    177.64 o 
   8  24   2       31.58     -161.26    216.75 o 
   9  24   2       13.78     -179.38    196.82 o 
  10  24   2      200.56      145.50    117.16 o 
  11  24   2       79.03       17.65    135.87 o 
  12  24   2      111.50       12.96    205.72 o 
 -11  25   2      232.66      202.34    160.80 o 
 -10  25   2      487.11      518.85    202.74 o 
  -9  25   2        1.25      -80.69    190.61 o 
  -8  25   2      120.74      -78.05    104.65 o 
  -7  25   2        7.01       -0.45    109.16 o 
  -6  25   2      916.05      924.52    114.74 o 
  -5  25   2       78.33      174.43     99.72 o 
  -4  25   2       19.37      140.47    160.20 o 
  -3  25   2       46.84      -55.99    150.00 o 
  -2  25   2       25.10       83.31    155.77 o 
  -1  25   2        9.36      -97.02    145.79 o 
   0  25   2       35.68     -102.01    154.52 o 
   1  25   2      458.11      336.98    158.67 o 
   2  25   2       81.21       95.81    163.01 o 
   3  25   2      364.87      235.71    164.82 o 
   4  25   2      581.24      419.92    192.50 o 
   5  25   2       50.46     -313.44    313.44 o 
   6  25   2      235.24     -106.90    332.50 o 
   7  25   2        0.97     -143.46    169.73 o 
   8  25   2      600.16      464.99    119.06 o 
   9  25   2      106.24      -73.75    304.84 o 
  10  25   2      272.91       80.98    132.34 o 
  11  25   2        9.61       13.26    134.91 o 
 -10  26   2        0.47     -173.11    184.53 o 
  -9  26   2        5.95       75.49    118.46 o 
  -8  26   2      158.11      -11.87    125.16 o 
  -7  26   2      106.94      246.63    111.33 o 
  -6  26   2       16.45      -12.03    107.83 o 
  -5  26   2      223.75       36.25    166.31 o 
  -4  26   2      579.75      641.69    165.18 o 
  -3  26   2     1855.39     2194.95    298.28 o 
  -2  26   2      194.74      127.02    159.57 o 
  -1  26   2        7.43      -65.79    160.28 o 
   0  26   2      192.87      301.71    149.03 o 
   1  26   2     1470.07     1434.55    232.94 o 
   2  26   2      118.75       74.02    162.52 o 
   3  26   2       24.50     -122.80    158.07 o 
   4  26   2      347.10       77.39    209.61 o 
   5  26   2      370.62      315.08    182.29 o 
   6  26   2      208.07       49.26    279.22 o 
   7  26   2      177.13     -205.31    296.33 o 
   8  26   2      361.05       58.01    522.67 o 
   9  26   2      211.18       18.92    276.94 o 
  10  26   2        8.13       77.88    129.81 o 
 -10  27   2      169.41      -56.04    172.15 o 
  -9  27   2        1.00     -155.58    308.36 o 
  -8  27   2       65.82      -78.21    239.52 o 
  -7  27   2       44.99       62.71    193.28 o 
  -6  27   2      519.41      522.30    183.93 o 
  -5  27   2       26.22      -51.33    161.24 o 
  -4  27   2      164.13       19.82    167.19 o 
  -3  27   2       54.93       93.34    162.17 o 
  -2  27   2      243.28      145.01    164.55 o 
  -1  27   2      181.88       38.87    154.80 o 
   0  27   2      852.37     1182.23    186.29 o 
   1  27   2        0.37     -104.85    161.40 o 
   2  27   2      165.67       65.56    162.22 o 
   3  27   2        0.79      -54.06    171.39 o 
   4  27   2     1179.61     1510.16    247.72 o 
   5  27   2      251.69       -9.49    177.19 o 
   6  27   2      802.03      490.18    197.17 o 
   7  27   2       25.11     -179.67    179.67 o 
   8  27   2      799.12      528.15    407.94 o 
   9  27   2        0.84     -350.49    535.11 o 
  10  27   2       20.13     -103.44    211.56 o 
  -9  28   2       46.73     -154.90    262.00 o 
  -8  28   2        1.46     -109.77    174.10 o 
  -7  28   2      568.55      712.33    195.09 o 
  -6  28   2        3.16      -51.42    168.00 o 
  -5  28   2      364.00      385.13    178.27 o 
  -4  28   2      181.56      159.91    288.56 o 
  -3  28   2      861.26     1204.90    194.53 o 
  -2  28   2      216.17       14.46    160.42 o 
  -1  28   2       30.80       -1.15    161.81 o 
   0  28   2       14.84      124.78    164.13 o 
   1  28   2      927.83     1192.04    198.72 o 
   2  28   2      151.14      205.30    171.31 o 
   3  28   2       79.39     -172.42    172.42 o 
   4  28   2        1.09      -54.92    171.65 o 
   5  28   2        3.79     -193.28    193.28 o 
   6  28   2        4.09     -176.69    176.69 o 
   7  28   2       88.34     -120.82    298.28 o 
   8  28   2      175.14     -296.46    362.83 o 
   9  28   2      221.13     -100.46    544.44 o 
  -8  29   2       98.26     -169.87    169.87 o 
  -7  29   2      268.97      179.76    271.06 o 
  -6  29   2      122.54       88.12    183.87 o 
  -5  29   2        0.01      -43.94    167.82 o 
  -4  29   2       16.60      -79.03    165.95 o 
  -3  29   2      166.69      228.17    173.28 o 
  -2  29   2        0.50       -2.11    171.19 o 
  -1  29   2        0.57     -162.79    162.79 o 
   0  29   2      847.15      742.78    185.61 o 
   1  29   2       61.35       75.34    158.29 o 
   2  29   2      971.25      963.44    192.04 o 
   3  29   2      368.15      332.52    185.04 o 
   4  29   2      940.30     1302.57    216.15 o 
   5  29   2       50.63      -41.72    341.44 o 
   6  29   2      158.07      -27.63    198.72 o 
   7  29   2        1.12     -380.33    380.33 o 
   8  29   2      265.90     -121.01    397.06 o 
  -6  30   2       14.57      -21.11    176.64 o 
  -5  30   2       62.61     -129.33    175.09 o 
  -4  30   2        2.55       96.96    172.72 o 
  -3  30   2      317.17      496.72    187.89 o 
  -2  30   2        6.93      -98.52    168.55 o 
  -1  30   2      300.68      196.04    173.92 o 
   0  30   2       17.98       15.27    165.44 o 
   1  30   2      433.55      446.01    179.23 o 
   2  30   2       30.35      -27.87    180.76 o 
   3  30   2       40.19       24.19    177.08 o 
   4  30   2       13.80      -20.15    180.04 o 
   5  30   2        4.03     -168.73    168.73 o 
   6  30   2      109.54     -108.30    386.94 o 
  -5  31   2        4.14      -16.79    178.25 o 
  -4  31   2      192.64      302.74    183.29 o 
  -3  31   2      185.46      180.07    184.82 o 
  -2  31   2      115.29      108.13    191.72 o 
  -1  31   2        2.22      133.78    180.66 o 
   0  31   2      187.68      339.46    196.00 o 
   1  31   2       10.50      -45.34    172.41 o 
   2  31   2       77.52      150.38    194.06 o 
   3  31   2        4.26     -166.73    172.13 o 
   4  31   2      531.33      529.80    200.87 o 
   5  31   2       42.74      205.63    194.44 o 
  -2  32   2        2.07      -17.11    172.28 o 
  -1  32   2      198.61      -34.20    173.92 o 
   0  32   2        2.19       23.81    167.28 o 
   1  32   2      221.42      156.60    170.65 o 
   2  32   2        1.42      -53.92    170.91 o 
 -17   0   3        2.58      -20.22    184.33 o 
 -15   0   3      778.63      783.62     90.77 o 
 -13   0   3     1771.68     1947.09    106.87 o 
 -11   0   3     1397.53     1554.51     66.21 o 
  -9   0   3     1649.53     1611.08     77.19 o 
  -7   0   3     3079.58     2813.10     77.88 o 
  -5   0   3    76585.65    78483.73   1537.56 o 
  -3   0   3    39564.89    43293.53    850.52 o 
  -1   0   3      772.38      556.84     20.74 o 
   1   0   3   289745.13   286675.13   5673.38 o 
   3   0   3    40900.07    42218.33    811.28 o 
   5   0   3     4425.68     4205.05     95.17 o 
   7   0   3    35263.16    39131.70    642.84 o 
   9   0   3     2531.21     2724.82     75.34 o 
  11   0   3     1364.92     1550.52     61.05 o 
  13   0   3     1712.47     1807.67    107.15 o 
  15   0   3       26.70      -30.19    106.29 o 
  17   0   3      715.12      681.60    153.98 o 
 -17   1   3        0.06       25.68    101.04 o 
 -16   1   3      123.73        0.68     98.44 o 
 -15   1   3        3.73      -51.05     51.82 o 
 -14   1   3      146.69      135.96     49.58 o 
 -13   1   3      130.22       53.13     41.36 o 
 -12   1   3      170.80      131.48     39.12 o 
 -11   1   3        4.11      -18.71     28.21 o 
 -10   1   3     5765.03     6082.76    108.66 o 
  -9   1   3      211.85      154.49     27.71 o 
  -8   1   3        4.65       14.41     22.26 o 
  -7   1   3      320.22      347.24     19.92 o 
  -6   1   3    41169.44    41977.72    670.27 o 
  -5   1   3    10592.68    10818.21    179.38 o 
  -4   1   3      283.98      262.65     17.31 o 
  -3   1   3      203.37      159.66     11.71 o 
  -2   1   3    49217.96    52623.82    801.54 o 
  -1   1   3      548.96      338.16     11.64 o 
   0   1   3     1922.28     1719.03     37.06 o 
   1   1   3   103815.98   105577.23   1476.76 o 
   2   1   3     4463.21     4439.58     75.13 o 
   3   1   3      180.73      320.24     19.27 o 
   4   1   3     1550.61     1819.49     36.49 o 
   5   1   3     1440.82     1695.55     40.87 o 
   6   1   3     2152.53     1914.89     37.60 o 
   7   1   3     5316.03     5216.69     74.57 o 
   8   1   3      664.01      704.86     23.74 o 
   9   1   3       11.94      -18.66     22.83 o 
  10   1   3    19907.11    20888.64    282.82 o 
  11   1   3       57.16       68.10     28.73 o 
  12   1   3      108.74       87.19     34.67 o 
  13   1   3       10.08        8.15     50.21 o 
  14   1   3     4163.85     4877.00    132.53 o 
  15   1   3        1.96      -57.87     57.87 o 
  16   1   3        0.94      -12.97     87.59 o 
  17   1   3        0.75      -89.37    111.36 o 
 -17   2   3        0.81      -98.03     98.03 o 
 -16   2   3       67.08      -60.15     82.10 o 
 -15   2   3      533.24      766.91     76.74 o 
 -14   2   3        5.25      -44.37     48.29 o 
 -13   2   3      961.35     1106.22     59.75 o 
 -12   2   3      260.47      210.01     41.90 o 
 -11   2   3      635.82      651.92     36.47 o 
 -10   2   3      103.32      120.51     28.02 o 
  -9   2   3     3808.46     3544.23     69.32 o 
  -8   2   3      705.00      730.14     24.22 o 
  -7   2   3      243.70      242.38     16.21 o 
  -6   2   3       30.92       27.39     18.69 o 
  -5   2   3    52707.39    55571.41    766.90 o 
  -4   2   3    46526.06    48456.94    679.29 o 
  -3   2   3    35846.23    40085.94    687.92 o 
  -2   2   3     3868.73     2996.32     82.49 o 
  -1   2   3    15881.68    17053.59    285.42 o 
   0   2   3      693.98      716.67     27.61 o 
   1   2   3   108522.17   120534.50   1774.35 o 
   2   2   3     1507.33     1385.92     31.31 o 
   3   2   3    18812.66    20108.60    259.72 o 
   4   2   3    13169.41    13307.34    182.85 o 
   5   2   3     8087.11     7498.86    104.96 o 
   6   2   3     1828.87     1834.18     36.78 o 
   7   2   3    15448.28    16658.57    215.57 o 
   8   2   3      198.70      211.78     20.34 o 
   9   2   3     3972.80     3902.29     68.58 o 
  10   2   3      260.80      262.00     32.94 o 
  11   2   3     2130.97     2237.51     54.30 o 
  12   2   3      328.49      327.43     41.03 o 
  13   2   3     1416.83     1620.60     66.53 o 
  14   2   3       11.55       74.25     57.42 o 
  15   2   3        4.92       11.56     59.67 o 
  16   2   3       41.98      -87.66     87.66 o 
  17   2   3      732.02      893.27    128.93 o 
  18   2   3        0.48      -16.33    192.89 o 
 -18   3   3      308.71      607.44    182.00 o 
 -17   3   3        4.92       13.56     98.87 o 
 -16   3   3       58.63      -34.76     83.81 o 
 -15   3   3       14.09      -18.34     65.04 o 
 -14   3   3       61.91      -10.35     51.44 o 
 -13   3   3       85.21       34.17     48.68 o 
 -12   3   3      632.81      781.01     49.13 o 
 -11   3   3        0.62        7.14     29.93 o 
 -10   3   3      394.44      404.95     31.10 o 
  -9   3   3       93.41       57.70     26.78 o 
  -8   3   3     2139.19     2260.35     45.38 o 
  -7   3   3       18.28       34.81     15.64 o 
  -6   3   3    45475.77    46371.86    654.59 o 
  -5   3   3    12810.93    13546.18    209.72 o 
  -4   3   3        2.62       13.59     15.21 o 
  -3   3   3     1389.04     1193.97     37.78 o 
  -2   3   3     3585.68     3848.06    100.29 o 
  -1   3   3    13793.89    12707.95    300.14 o 
   0   3   3     2758.63     2671.60     63.46 o 
   1   3   3    47042.84    49457.79    819.99 o 
   2   3   3    21600.05    22479.87    337.65 o 
   3   3   3     7385.30     6836.73    100.94 o 
   4   3   3      861.43      915.01     24.51 o 
   5   3   3       71.42       76.40     13.34 o 
   6   3   3     3854.88     3907.88     62.98 o 
   7   3   3     7323.06     7928.20    114.60 o 
   8   3   3       15.42       37.51     22.53 o 
   9   3   3     1194.17     1249.35     38.88 o 
  10   3   3     8669.88     8653.75    129.06 o 
  11   3   3      299.12      340.31     32.72 o 
  12   3   3       12.35      -30.39     37.00 o 
  13   3   3        0.13      -47.92     47.92 o 
  14   3   3     3091.21     3723.34    115.22 o 
  15   3   3       34.93       53.39     59.62 o 
  16   3   3       57.52     -100.94    100.94 o 
  17   3   3        6.15      -39.14    109.99 o 
  18   3   3      117.32      -80.89    192.89 o 
 -18   4   3        0.19      193.67    166.44 o 
 -17   4   3        7.58      -76.07     87.67 o 
 -16   4   3       30.67      -64.22     81.04 o 
 -15   4   3      460.42      582.77     74.21 o 
 -14   4   3       89.99      -59.49     59.49 o 
 -13   4   3     1029.18     1197.12     76.35 o 
 -12   4   3     1392.22     1366.61     74.52 o 
 -11   4   3       32.52       -6.25     16.58 o 
 -10   4   3        1.97       -7.51     23.22 o 
  -9   4   3    14643.12    14418.00    212.32 o 
  -8   4   3        7.13       21.18     17.08 o 
  -7   4   3      303.61      331.50     18.26 o 
  -6   4   3       52.31       89.79     20.00 o 
  -5   4   3    21421.18    21502.92    383.25 o 
  -4   4   3     6206.21     6807.22    137.99 o 
  -3   4   3    37704.92    41113.83    856.57 o 
  -2   4   3       99.00      126.03     45.58 o 
  -1   4   3    32822.73    34598.87    976.93 o 
   0   4   3     1112.24      994.58     52.06 o 
   1   4   3    14167.04    15578.00    309.90 o 
   2   4   3     8961.15     7927.49    141.82 o 
   3   4   3      656.70     1221.69     47.60 o 
   4   4   3    15322.39    15089.57    217.33 o 
   5   4   3     1114.34     1452.02     30.76 o 
   6   4   3      190.36      161.25     17.45 o 
   7   4   3     2964.83     3255.61     59.56 o 
   8   4   3     2815.13     3057.85     63.37 o 
   9   4   3     1128.12     1184.81     40.33 o 
  10   4   3        5.20        7.21     30.25 o 
  11   4   3     2995.41     3240.86     69.67 o 
  12   4   3       92.63       55.04     38.98 o 
  13   4   3     1294.67     1474.70     63.75 o 
  14   4   3       10.62       35.69     56.54 o 
  15   4   3        3.29      -75.87     75.87 o 
  16   4   3      152.17       46.31    106.53 o 
  17   4   3      643.28     1030.68    163.82 o 
  18   4   3        3.65     -185.11    199.11 o 
 -18   5   3      304.89      616.79    140.77 o 
 -17   5   3        6.61      -58.51     89.54 o 
 -16   5   3       75.34      -82.44     82.44 o 
 -15   5   3      100.74       31.12     74.59 o 
 -14   5   3       45.52      -29.61     56.34 o 
 -13   5   3       57.72      -43.02     59.06 o 
 -12   5   3      438.85      370.33     50.06 o 
 -11   5   3      425.44      375.81     39.74 o 
 -10   5   3      496.41      509.36     37.10 o 
  -9   5   3     1013.15      983.64     42.68 o 
  -8   5   3       44.31       79.98     18.66 o 
  -7   5   3     8092.64     8466.70    126.61 o 
  -6   5   3    27722.21    26946.23    427.04 o 
  -5   5   3      277.43      318.43     25.48 o 
  -4   5   3     2205.92     2329.40     68.97 o 
  -3   5   3      245.95      241.49     29.96 o 
  -2   5   3    55954.99    57381.39   1384.60 o 
  -1   5   3     2638.74     3089.73     96.44 o 
   0   5   3        4.10      -20.10     20.10 o 
   1   5   3     4363.28     4400.44    106.55 o 
   2   5   3    22759.49    22556.65    398.36 o 
   3   5   3    31511.43    32875.41    460.24 o 
   4   5   3      690.62     1035.50     39.13 o 
   5   5   3     7065.47     7749.71    112.87 o 
   6   5   3    11105.68    10924.83    156.39 o 
   7   5   3      789.53      899.35     29.52 o 
   8   5   3      279.30      229.96     25.01 o 
   9   5   3      952.95      776.86     36.24 o 
  10   5   3    12203.56    12541.91    198.57 o 
  11   5   3       41.29       76.44     30.05 o 
  12   5   3       41.45       17.23     38.40 o 
  13   5   3       10.83       25.31     48.14 o 
  14   5   3     1571.45     1738.77    102.34 o 
  15   5   3        6.08      -95.80     95.80 o 
  16   5   3       26.94      -68.70    128.93 o 
  17   5   3       45.90      113.93    141.89 o 
 -18   6   3        1.13     -142.33    192.89 o 
 -17   6   3       11.38      -84.99     84.99 o 
 -16   6   3       25.01      -36.82     86.33 o 
 -15   6   3      431.82      445.99     92.62 o 
 -14   6   3      191.65      127.59     63.62 o 
 -13   6   3     1381.94     1431.01     78.55 o 
 -12   6   3     1101.53     1077.80    104.79 o 
 -11   6   3     1432.87     1450.36     61.50 o 
 -10   6   3      492.04      491.43     39.65 o 
  -9   6   3    11253.57    10955.57    198.51 o 
  -8   6   3       43.99       46.15     19.72 o 
  -7   6   3    11613.93    12202.21    187.27 o 
  -6   6   3      405.51      398.82     29.29 o 
  -5   6   3     7313.27     7127.89    193.86 o 
  -4   6   3      329.34      475.66     38.38 o 
  -3   6   3    17159.60    16738.33    419.41 o 
  -2   6   3     4989.70     5653.86    137.94 o 
  -1   6   3    17764.53    18730.63    661.68 o 
   0   6   3     2057.55     1940.64    144.03 o 
   1   6   3     2696.63     2345.28     65.84 o 
   2   6   3     3394.43     3452.89     71.60 o 
   3   6   3       26.31       24.67     15.89 o 
   4   6   3     8708.02     8364.54    126.71 o 
   5   6   3     5153.18     5383.60     81.71 o 
   6   6   3     1185.37     1199.41     32.72 o 
   7   6   3    16829.13    17005.38    233.17 o 
   8   6   3     4955.89     4898.65     85.08 o 
   9   6   3     1144.03     1091.70     37.14 o 
  10   6   3        2.78       47.42     19.14 o 
  11   6   3      795.81     1002.78     54.22 o 
  12   6   3       70.54        9.77     21.50 o 
  13   6   3     1360.19     1479.71     70.22 o 
  14   6   3       19.09      -54.88     64.98 o 
  15   6   3       10.78      -95.39     95.39 o 
  16   6   3      115.53       79.78    133.64 o 
  17   6   3      609.26      816.82    160.78 o 
 -17   7   3        0.08      -86.15     86.15 o 
 -16   7   3      133.49      141.87     97.76 o 
 -15   7   3      128.12       82.46    122.70 o 
 -14   7   3       57.23       31.11     62.04 o 
 -13   7   3      200.87      197.70     60.07 o 
 -12   7   3       61.42      180.52     55.59 o 
 -11   7   3      372.10      348.04     53.12 o 
 -10   7   3     1983.41     1927.71     62.91 o 
  -9   7   3     1073.94     1065.05     45.81 o 
  -8   7   3      536.26      581.24     28.70 o 
  -7   7   3       48.92      116.48     24.61 o 
  -6   7   3     7051.25     7076.40    163.97 o 
  -5   7   3       18.11       17.70     34.24 o 
  -4   7   3      456.46      580.82     42.70 o 
  -3   7   3      195.48      249.48     28.10 o 
  -2   7   3   177178.33   166706.23   5819.24 o 
  -1   7   3       31.13       63.45     29.97 o 
   0   7   3      514.16      504.13     29.62 o 
   1   7   3     7595.81     8623.75    184.37 o 
   2   7   3     6753.16     7675.56    180.12 o 
   3   7   3     5555.49     5793.89    101.60 o 
   4   7   3     1922.90     2189.60     45.03 o 
   5   7   3     3539.73     3750.78     63.79 o 
   6   7   3    10609.85    10538.24    151.66 o 
   7   7   3     1731.43     1574.55     41.50 o 
   8   7   3     3192.03     3007.18     58.20 o 
   9   7   3       25.46       38.85     25.57 o 
  10   7   3    15162.69    15933.01    224.79 o 
  11   7   3      200.74      182.19     34.08 o 
  12   7   3       54.27       -2.54     38.62 o 
  13   7   3      170.29      170.40     70.13 o 
  14   7   3     1254.63     1310.66     96.26 o 
  15   7   3        0.61       13.41     98.21 o 
  16   7   3        5.59      -87.13    129.50 o 
  17   7   3      100.97      164.11    205.33 o 
 -17   8   3        2.41       -7.25    123.70 o 
 -16   8   3      111.88       49.84    101.60 o 
 -15   8   3      331.50      328.30     86.98 o 
 -14   8   3        2.65      -61.82     61.82 o 
 -13   8   3     1690.07     1712.92     85.56 o 
 -12   8   3      810.08      745.19     65.22 o 
 -11   8   3      417.36      241.55     52.59 o 
 -10   8   3      559.34      598.30     49.14 o 
  -9   8   3     8932.27     8770.04    188.08 o 
  -8   8   3     3429.51     3146.54     75.43 o 
  -7   8   3     4642.27     4698.81    105.30 o 
  -6   8   3      260.11      206.95     29.83 o 
  -5   8   3    10430.12    10050.61    238.78 o 
  -4   8   3     1224.52     1278.17     61.53 o 
  -3   8   3    10339.30     9869.01    264.77 o 
  -2   8   3      804.32      714.42     42.32 o 
  -1   8   3    24626.34    25697.19    620.88 o 
   0   8   3      902.08     1067.36     34.80 o 
   1   8   3     8022.16     7970.32    161.21 o 
   2   8   3      337.23      160.94     25.26 o 
   3   8   3     8161.13     7423.79    136.34 o 
   4   8   3    65682.95    65028.57    965.41 o 
   5   8   3     9266.01     8868.79    129.77 o 
   6   8   3      466.96      510.76     26.38 o 
   7   8   3    10883.77    10911.14    179.31 o 
   8   8   3      398.78      387.95     29.29 o 
   9   8   3     1681.09     1750.62     50.58 o 
  10   8   3       11.34       67.54     34.75 o 
  11   8   3      865.25      970.64     55.85 o 
  12   8   3       14.93       45.12     54.18 o 
  13   8   3     1443.61     1664.03     98.11 o 
  14   8   3       20.85      -36.02     72.09 o 
  15   8   3       10.07      -11.13     97.49 o 
  16   8   3      129.36       89.75    210.78 o 
  17   8   3      569.39      523.44    218.56 o 
 -17   9   3        0.53       19.95    105.20 o 
 -16   9   3      212.44      307.39    106.13 o 
 -15   9   3      164.80      115.76     83.22 o 
 -14   9   3        2.99      -61.22     61.22 o 
 -13   9   3      484.76      408.45     64.40 o 
 -12   9   3        7.09       22.84     55.16 o 
 -11   9   3      355.16      425.78     55.57 o 
 -10   9   3      319.39      281.40     44.92 o 
  -9   9   3     2826.00     2777.87     84.45 o 
  -8   9   3        2.26       22.74     39.69 o 
  -7   9   3     8294.16     8470.19    181.16 o 
  -6   9   3    15292.99    15026.53    316.98 o 
  -5   9   3    10047.26     9967.60    215.72 o 
  -4   9   3        3.18        0.26     29.44 o 
  -3   9   3     2286.92     2255.14     60.33 o 
  -2   9   3    67494.10    66690.48   1336.00 o 
  -1   9   3     6990.97     7929.32    208.56 o 
   0   9   3     1369.86     1535.82     43.35 o 
   1   9   3     9320.10    10855.01    215.06 o 
   2   9   3    13154.59    12045.86    253.59 o 
   3   9   3      852.17      908.73     35.49 o 
   4   9   3     6830.31     7143.79    125.83 o 
   5   9   3     1117.59      925.83     32.98 o 
   6   9   3    17032.57    16434.67    242.60 o 
   7   9   3     4669.88     4502.56     88.51 o 
   8   9   3       45.32       -5.14     28.11 o 
   9   9   3      758.58      737.08     35.94 o 
  10   9   3     7667.39     8199.05    180.92 o 
  11   9   3      416.72      417.78     57.70 o 
  12   9   3      255.88      210.70     60.50 o 
  13   9   3      940.89      912.94     81.24 o 
  14   9   3     1400.74     1618.92    102.69 o 
  15   9   3       21.27       77.20     95.95 o 
  16   9   3        0.05     -129.48    129.48 o 
  17   9   3      165.59       65.33    200.67 o 
 -17  10   3        9.63       41.00    103.95 o 
 -16  10   3      363.05      430.60     95.60 o 
 -15  10   3      221.32      226.90     86.92 o 
 -14  10   3       10.79      -89.49     89.49 o 
 -13  10   3      503.44      537.03     67.62 o 
 -12  10   3      867.46      821.04     68.22 o 
 -11  10   3        0.73      -24.31     50.63 o 
 -10  10   3      129.46      114.29     42.00 o 
  -9  10   3     9169.21     9012.38    234.30 o 
  -8  10   3     4471.09     4413.26    123.91 o 
  -7  10   3      524.27      480.37     43.32 o 
  -6  10   3      432.06      618.38     31.13 o 
  -5  10   3     6960.02     6304.59    135.27 o 
  -4  10   3      795.92      836.27     48.76 o 
  -3  10   3     7606.26     7400.07    182.64 o 
  -2  10   3      348.27      262.90     31.54 o 
  -1  10   3      794.68      725.16     65.36 o 
   0  10   3    26825.27    27259.19    509.43 o 
   1  10   3      175.13      261.48    107.27 o 
   2  10   3     2036.87     1712.97     59.07 o 
   3  10   3     1517.82     1732.30     61.62 o 
   4  10   3    74232.20    72033.96   1204.46 o 
   5  10   3     2879.17     2808.05     66.56 o 
   6  10   3       23.24       19.15     27.16 o 
   7  10   3      487.21      491.04     33.98 o 
   8  10   3      487.12      556.02     36.94 o 
   9  10   3       96.45       89.33     43.66 o 
  10  10   3       30.02       23.61     48.84 o 
  11  10   3     1086.07     1187.16     70.91 o 
  12  10   3       10.75      -31.18     55.32 o 
  13  10   3      601.56      628.50     82.14 o 
  14  10   3      117.17      255.34    102.01 o 
  15  10   3       11.02      -38.63    102.13 o 
  16  10   3      161.88       60.87    108.10 o 
  17  10   3      512.56      627.67    221.67 o 
 -17  11   3        0.64      -48.69    146.40 o 
 -16  11   3      142.68      154.79     92.21 o 
 -15  11   3      195.48      128.27     86.77 o 
 -14  11   3        0.01      -77.98     77.98 o 
 -13  11   3      241.68      191.26     63.40 o 
 -12  11   3      122.45      194.26     52.95 o 
 -11  11   3      926.99      825.96     66.12 o 
 -10  11   3       34.67      -12.24     36.65 o 
  -9  11   3     3912.38     3820.67    121.51 o 
  -8  11   3       84.28       72.42     38.30 o 
  -7  11   3     2652.30     2289.75     77.32 o 
  -6  11   3    10198.56     9239.66    194.78 o 
  -5  11   3      148.44      116.31     39.12 o 
  -4  11   3      212.96      271.02     40.06 o 
  -3  11   3     7136.10     6970.92    176.09 o 
  -2  11   3       67.32      149.11     40.08 o 
  -1  11   3       28.73      -29.94     35.35 o 
   0  11   3     3488.69     3011.65    108.97 o 
   1  11   3      213.27      179.92     26.21 o 
   2  11   3    14448.60    13527.07    285.33 o 
   3  11   3      919.40     1048.96     46.75 o 
   4  11   3      560.92      765.54     39.71 o 
   5  11   3     4256.73     3968.52    112.78 o 
   6  11   3     2052.32     1926.33     84.70 o 
   7  11   3      564.12      497.11     40.00 o 
   8  11   3      184.69      179.26     37.89 o 
   9  11   3       58.94       28.67     50.70 o 
  10  11   3      968.55      960.69     89.12 o 
  11  11   3     1336.41     1377.72     75.96 o 
  12  11   3       40.54      -12.09     58.11 o 
  13  11   3      498.61      419.34     80.47 o 
  14  11   3     1434.23     1769.82    133.31 o 
  15  11   3        2.70      -46.45    100.61 o 
  16  11   3        4.82       25.87    108.13 o 
  17  11   3      191.73      290.89    211.56 o 
 -17  12   3       28.87       28.61    137.67 o 
 -16  12   3      185.63      157.92     93.12 o 
 -15  12   3       71.20      152.34     85.72 o 
 -14  12   3       18.75      -35.14     76.45 o 
 -13  12   3      200.47      146.22     63.32 o 
 -12  12   3     1182.45     1188.96     76.66 o 
 -11  12   3      178.49      158.99     51.46 o 
 -10  12   3      410.21      369.98     49.96 o 
  -9  12   3     3400.44     3253.61     99.05 o 
  -8  12   3     1288.41     1185.55     58.21 o 
  -7  12   3      210.44      227.27     41.91 o 
  -6  12   3      502.62      641.69     45.87 o 
  -5  12   3    11840.71    11021.59    262.50 o 
  -4  12   3    19229.58    17713.14    403.77 o 
  -3  12   3      109.07      129.74     39.09 o 
  -2  12   3     1383.96     1326.16     71.63 o 
  -1  12   3      785.56      774.45     47.82 o 
   0  12   3    20505.90    21264.83    557.92 o 
   1  12   3     4417.81     3868.23    100.61 o 
   2  12   3     6412.33     6811.16    157.23 o 
   3  12   3     1014.13     1140.87     64.36 o 
   4  12   3     8829.78     8565.60    170.82 o 
   5  12   3     6685.82     6458.20    143.02 o 
   6  12   3     2133.79     2161.52     73.79 o 
   7  12   3     2219.00     1926.08     64.23 o 
   8  12   3     1375.67     1234.83     65.96 o 
   9  12   3     1701.75     1601.58     75.84 o 
  10  12   3        7.75       15.23     56.03 o 
  11  12   3       66.03       50.68     57.70 o 
  12  12   3       32.15      -43.64     70.10 o 
  13  12   3      173.85      396.82     78.47 o 
  14  12   3       45.87     -100.75    100.75 o 
  15  12   3        1.69      -58.48    104.12 o 
  16  12   3      138.58       28.35    136.11 o 
 -16  13   3      106.35      118.35     95.09 o 
 -15  13   3      379.76      413.02     94.34 o 
 -14  13   3       33.74      -57.35     87.56 o 
 -13  13   3      151.39      161.67     66.24 o 
 -12  13   3      214.31      354.40     66.37 o 
 -11  13   3      424.39      261.92     60.95 o 
 -10  13   3     1377.37     1315.15     71.66 o 
  -9  13   3     1214.26     1128.13     60.13 o 
  -8  13   3      278.17      314.15     44.41 o 
  -7  13   3       26.75       12.63     39.33 o 
  -6  13   3     6108.15     5540.95    131.40 o 
  -5  13   3      261.63      328.52     40.64 o 
  -4  13   3       22.30      -39.29     39.29 o 
  -3  13   3     6545.62     5908.92    165.71 o 
  -2  13   3     2542.14     2624.89    134.00 o 
  -1  13   3      271.44      366.92     32.79 o 
   0  13   3      135.83      115.81     35.54 o 
   1  13   3       49.16      140.37     39.77 o 
   2  13   3       25.43       15.88     32.02 o 
   3  13   3     2656.07     2605.12     81.98 o 
   4  13   3       30.44       83.57     31.38 o 
   5  13   3     2824.25     2761.03     84.43 o 
   6  13   3     2527.07     2547.10     82.76 o 
   7  13   3      435.59      418.96     54.19 o 
   8  13   3      597.54      713.10     62.00 o 
   9  13   3        7.57       -5.81     56.27 o 
  10  13   3     3710.15     3689.67    122.71 o 
  11  13   3     1663.00     1692.31     86.91 o 
  12  13   3       61.76      -70.03     70.03 o 
  13  13   3      361.93      281.50     77.91 o 
  14  13   3      863.46      906.77    114.40 o 
  15  13   3       11.93       42.07    107.69 o 
  16  13   3        7.56      -22.64    133.06 o 
 -16  14   3      166.37      217.87    108.70 o 
 -15  14   3       60.21      115.32     90.32 o 
 -14  14   3        1.41      -81.83     81.83 o 
 -13  14   3      559.34      600.74     89.66 o 
 -12  14   3     1684.39     1441.85     85.40 o 
 -11  14   3      554.40      527.72     66.99 o 
 -10  14   3      380.54      455.37     60.77 o 
  -9  14   3      933.30      822.85     65.40 o 
  -8  14   3      325.97      275.87     51.24 o 
  -7  14   3      117.13       82.74     41.02 o 
  -6  14   3      418.16      427.84     44.11 o 
  -5  14   3     7177.10     7024.94    157.87 o 
  -4  14   3        6.49       13.20     42.47 o 
  -3  14   3      326.68      397.07     47.46 o 
  -2  14   3     1636.21     1759.30     78.88 o 
  -1  14   3     1674.88     1743.67    119.77 o 
   0  14   3     4766.39     4539.82    114.75 o 
   1  14   3    42550.71    41852.09    786.73 o 
   2  14   3     5591.81     5423.78    133.75 o 
   3  14   3     5752.03     5931.80    144.70 o 
   4  14   3     9199.10     8268.37    242.14 o 
   5  14   3     4789.57     4515.74    113.78 o 
   6  14   3     1753.82     1820.94     79.95 o 
   7  14   3     7978.96     7551.59    185.84 o 
   8  14   3     1228.29     1169.24     70.41 o 
   9  14   3       24.28      -52.36     52.36 o 
  10  14   3      226.61      309.96     63.19 o 
  11  14   3      101.95       68.96     61.02 o 
  12  14   3       53.14      -32.03     71.20 o 
  13  14   3      348.40      420.62    102.11 o 
  14  14   3        0.55       38.60    106.63 o 
  15  14   3        1.22     -103.33    103.33 o 
  16  14   3      112.54       -5.74    131.65 o 
 -16  15   3      175.03      319.13    112.17 o 
 -15  15   3      283.83      418.99     93.76 o 
 -14  15   3       32.74       22.11     83.41 o 
 -13  15   3      423.15      418.56     86.72 o 
 -12  15   3       76.32      172.39     64.51 o 
 -11  15   3      370.28      376.54     62.47 o 
 -10  15   3     1512.87     1610.00     82.84 o 
  -9  15   3      487.74      455.91     61.25 o 
  -8  15   3      188.86       86.15     52.81 o 
  -7  15   3      734.90      776.76     58.05 o 
  -6  15   3     6862.29     6274.28    160.06 o 
  -5  15   3     3581.75     3345.14     97.49 o 
  -4  15   3     4629.76     4042.74    106.03 o 
  -3  15   3     2301.58     2108.36     89.51 o 
  -2  15   3      427.81      406.11     48.07 o 
  -1  15   3        0.23       11.35     54.78 o 
   0  15   3     2673.78     2587.25     87.82 o 
   1  15   3    18485.96    17835.95    373.22 o 
   2  15   3       19.12       36.76     40.87 o 
   3  15   3     1073.07     1205.95     65.84 o 
   4  15   3      544.51      513.22     47.75 o 
   5  15   3       42.85       24.98     50.49 o 
   6  15   3     1240.85     1129.52     68.68 o 
   7  15   3     4765.81     4567.21    133.09 o 
   8  15   3     1543.53     1770.16     81.72 o 
   9  15   3        1.72       -0.34     55.60 o 
  10  15   3     3289.47     3128.07    116.53 o 
  11  15   3     1044.38     1074.15     80.62 o 
  12  15   3      849.34      731.50     87.76 o 
  13  15   3      339.64      141.66    106.58 o 
  14  15   3      575.33      701.67    118.58 o 
  15  15   3        1.89      -91.92    110.93 o 
  16  15   3        3.17      -92.48    134.83 o 
 -15  16   3       27.16      102.56     94.03 o 
 -14  16   3        0.77       73.69     88.51 o 
 -13  16   3      773.85      947.91     98.39 o 
 -12  16   3     1794.59     1738.26     91.47 o 
 -11  16   3      231.21      182.26     64.18 o 
 -10  16   3        1.55       38.49     56.99 o 
  -9  16   3      426.27      514.65     62.97 o 
  -8  16   3     2302.58     2121.79     93.28 o 
  -7  16   3      483.87      412.66     54.57 o 
  -6  16   3      300.80      263.50     49.40 o 
  -5  16   3     1199.83     1305.26     65.63 o 
  -4  16   3     7266.19     7152.01    186.15 o 
  -3  16   3     5789.15     6429.77    175.67 o 
  -2  16   3      232.98      291.09     61.99 o 
  -1  16   3       10.52       17.15     57.57 o 
   0  16   3     1501.04     1773.43    183.35 o 
   1  16   3    10309.13    10097.06    214.50 o 
   2  16   3       17.48       41.88     35.36 o 
   3  16   3     5953.95     6064.99    150.63 o 
   4  16   3    15627.56    15162.14    365.19 o 
   5  16   3     2629.18     2469.46    103.59 o 
   6  16   3      409.68      350.52     58.04 o 
   7  16   3     1483.88     1493.95     78.05 o 
   8  16   3     1684.30     1479.37     80.89 o 
   9  16   3        1.78       76.35     60.10 o 
  10  16   3      104.05       61.71     62.13 o 
  11  16   3        8.04      -73.26     73.26 o 
  12  16   3      230.83      208.84     81.57 o 
  13  16   3       92.86       54.05    104.48 o 
  14  16   3        0.01      -99.38     99.38 o 
  15  16   3       39.24      -68.93    135.76 o 
 -15  17   3      129.78      191.33     98.87 o 
 -14  17   3        0.24        2.41     85.09 o 
 -13  17   3      288.93      293.24     88.83 o 
 -12  17   3      225.75      329.34     85.91 o 
 -11  17   3      219.44      225.55     67.92 o 
 -10  17   3       21.36      -34.62     60.20 o 
  -9  17   3     1569.82     1617.21     83.93 o 
  -8  17   3       30.92       43.81     55.13 o 
  -7  17   3      673.48      652.84     58.96 o 
  -6  17   3     3870.80     3716.40    116.48 o 
  -5  17   3     7305.16     6486.05    190.46 o 
  -4  17   3     2626.50     2462.40    142.46 o 
  -3  17   3     5430.10     4990.53    286.94 o 
  -2  17   3       70.27       87.28     68.95 o 
  -1  17   3     4111.00     3489.94    233.75 o 
   0  17   3      573.68      639.54    139.99 o 
   1  17   3    16017.68    15858.17    417.61 o 
   2  17   3     1850.50     1742.68     87.44 o 
   3  17   3     1244.31     1519.26     84.40 o 
   4  17   3      538.01      585.49     84.42 o 
   5  17   3       46.43      -71.98    107.00 o 
   6  17   3      550.80      690.14     68.39 o 
   7  17   3     8728.67     8877.24    219.99 o 
   8  17   3      886.20      867.62     73.21 o 
   9  17   3      649.90      734.95     69.69 o 
  10  17   3      581.13      494.78     72.41 o 
  11  17   3      435.56      507.23     83.82 o 
  12  17   3      417.12      398.37    110.06 o 
  13  17   3      262.78      282.21    111.32 o 
  14  17   3      347.92      330.38    115.14 o 
  15  17   3       35.54      125.75    134.71 o 
 -15  18   3        4.67      102.80    111.10 o 
 -14  18   3       33.16      -22.57     93.54 o 
 -13  18   3      256.07      261.30     94.05 o 
 -12  18   3     1826.26     1794.07    114.79 o 
 -11  18   3       51.64      -23.07     63.36 o 
 -10  18   3      247.33      174.05     65.35 o 
  -9  18   3     1180.69     1102.41     76.92 o 
  -8  18   3      864.70      642.91     66.71 o 
  -7  18   3      241.94      152.18     55.82 o 
  -6  18   3       16.20       27.08     50.45 o 
  -5  18   3      160.85      124.82     54.02 o 
  -4  18   3      790.19      781.80     99.13 o 
  -3  18   3      239.27      269.27     52.64 o 
  -2  18   3       14.91      -33.38     47.88 o 
  -1  18   3     2439.05     2637.09    138.28 o 
   0  18   3     8238.38     7878.31    270.80 o 
   1  18   3      521.26      419.21     88.68 o 
   2  18   3       12.13      -59.60     59.60 o 
   3  18   3      170.93      117.88     53.55 o 
   4  18   3     1049.46      995.50    133.82 o 
   5  18   3      227.05       61.72     59.68 o 
   6  18   3     1137.56     1019.63    109.90 o 
   7  18   3       19.61       66.70     63.48 o 
   8  18   3     2895.21     2704.57    112.50 o 
   9  18   3       19.82       11.42     64.74 o 
  10  18   3       13.45       36.35     68.09 o 
  11  18   3        4.50       31.73     77.55 o 
  12  18   3       51.23      194.51    107.95 o 
  13  18   3        8.64      116.62    109.47 o 
  14  18   3        0.01      -55.49    111.88 o 
  15  18   3       30.00      -85.77    135.02 o 
 -14  19   3       19.43      -79.80     94.81 o 
 -13  19   3      120.53       24.92     88.60 o 
 -12  19   3      148.19      203.93     92.07 o 
 -11  19   3       30.42       22.35     65.56 o 
 -10  19   3       93.27       10.19     64.76 o 
  -9  19   3     1330.59     1204.75     80.49 o 
  -8  19   3       11.08      -31.15     57.19 o 
  -7  19   3      100.64       61.42     75.10 o 
  -6  19   3       71.54      103.23     60.59 o 
  -5  19   3     1299.99     1007.64     72.20 o 
  -4  19   3      251.29      244.39     57.48 o 
  -3  19   3     2529.60     2092.13    102.94 o 
  -2  19   3      624.14      743.53     94.52 o 
  -1  19   3     1759.99     1358.82    100.58 o 
   0  19   3      911.78     1048.17    106.21 o 
   1  19   3     4032.11     3795.37    281.81 o 
   2  19   3     1545.20     1455.91    158.55 o 
   3  19   3     8310.92     8238.98    277.67 o 
   4  19   3      119.46      176.22     59.05 o 
   5  19   3     2066.98     1906.65    101.68 o 
   6  19   3      121.15       98.68     72.63 o 
   7  19   3     1386.59     1255.10     86.64 o 
   8  19   3      731.31      825.72     82.87 o 
   9  19   3      177.32      121.10     66.42 o 
  10  19   3       66.32       37.34     69.11 o 
  11  19   3      482.10      614.67     88.04 o 
  12  19   3       13.75     -104.84    104.84 o 
  13  19   3      158.01      160.83    113.24 o 
  14  19   3       57.36       45.85    116.54 o 
 -14  20   3        0.25       28.82     97.99 o 
 -13  20   3      226.52      312.99    112.96 o 
 -12  20   3      818.61      896.32    103.49 o 
 -11  20   3      194.91      203.59     88.04 o 
 -10  20   3        3.56      -65.72     65.72 o 
  -9  20   3      414.13      348.07     74.38 o 
  -8  20   3      449.00      337.15     72.12 o 
  -7  20   3      161.40      192.95     66.24 o 
  -6  20   3      721.10      754.06     82.85 o 
  -5  20   3       15.18       23.33     57.58 o 
  -4  20   3       25.59      -17.51     53.40 o 
  -3  20   3       46.51       18.96     78.56 o 
  -2  20   3      443.47      466.58     86.19 o 
  -1  20   3     1203.10     1322.67    253.46 o 
   0  20   3     2895.39     2810.61    144.60 o 
   1  20   3        4.65       27.67    138.03 o 
   2  20   3        0.33     -129.30    129.30 o 
   3  20   3      221.99      217.62    106.05 o 
   4  20   3      294.63      217.30     85.84 o 
   5  20   3      151.98     -163.25    215.94 o 
   6  20   3      193.59       78.66     81.39 o 
   7  20   3      253.53      267.96     71.22 o 
   8  20   3     1775.34     1849.30    133.93 o 
   9  20   3      360.64      398.30     79.06 o 
  10  20   3        1.12      -11.08     75.18 o 
  11  20   3       39.66     -103.81    103.81 o 
  12  20   3        5.46      -50.85    108.87 o 
  13  20   3       11.02       48.16    115.65 o 
  14  20   3       22.00       43.11    154.00 o 
 -13  21   3      121.55      -27.05    124.34 o 
 -12  21   3        0.53      -13.90    124.32 o 
 -11  21   3        7.24      -21.87    108.38 o 
 -10  21   3       82.82       85.45     77.62 o 
  -9  21   3      311.43      161.63     74.01 o 
  -8  21   3       88.85       56.40     81.84 o 
  -7  21   3       68.89       51.58     76.38 o 
  -6  21   3       68.62      137.00     62.32 o 
  -5  21   3      720.16      517.35     68.89 o 
  -4  21   3      670.12      718.15    128.02 o 
  -3  21   3      107.11      -18.01     78.09 o 
  -2  21   3     6329.33     6471.10    279.57 o 
  -1  21   3       10.61      108.45     80.59 o 
   0  21   3      557.81      776.74    150.94 o 
   1  21   3     3436.81     3311.55    241.67 o 
   2  21   3      109.83      -64.29    142.71 o 
   3  21   3     2120.49     2402.50    247.33 o 
   4  21   3      327.19      234.37    101.99 o 
   5  21   3      482.60      440.06    204.99 o 
   6  21   3        3.48     -122.34    122.34 o 
   7  21   3      392.10      423.18     79.26 o 
   8  21   3      378.35      311.65     76.87 o 
   9  21   3      107.08      130.33     75.81 o 
  10  21   3      313.28      347.36     86.60 o 
  11  21   3      542.13      764.94    144.95 o 
  12  21   3       63.02      159.75    116.96 o 
  13  21   3      234.34      238.67    119.04 o 
 -13  22   3      261.48       46.43    119.58 o 
 -12  22   3      377.51      345.82    121.25 o 
 -11  22   3       57.89     -147.94    147.94 o 
 -10  22   3        2.70      -83.15    103.66 o 
  -9  22   3      325.83      292.69     79.81 o 
  -8  22   3      554.27      481.51     76.55 o 
  -7  22   3        1.12       22.41     70.08 o 
  -6  22   3      484.03      522.34    106.62 o 
  -5  22   3       44.73      -13.12     89.33 o 
  -4  22   3       17.02       42.25     87.63 o 
  -3  22   3        1.13      -15.93     87.72 o 
  -2  22   3        0.00       -6.95     83.65 o 
  -1  22   3     5141.39     5628.19    523.83 o 
   0  22   3     1586.67     1756.65    194.46 o 
   1  22   3      434.68      347.91    157.77 o 
   2  22   3      713.98      653.36    191.72 o 
   3  22   3      722.35      694.52    170.43 o 
   4  22   3     5960.29     6525.86    631.55 o 
   5  22   3      671.41      648.42    205.93 o 
   6  22   3       39.08     -159.47    159.47 o 
   7  22   3      121.52       37.83    139.58 o 
   8  22   3      446.36      390.10    139.98 o 
   9  22   3      983.77      973.46    126.04 o 
  10  22   3        0.83       96.17    124.27 o 
  11  22   3        6.00       -1.84    131.45 o 
  12  22   3       25.66      -20.35    131.10 o 
  13  22   3       40.46      185.62    142.06 o 
 -12  23   3        8.21      -29.39    131.59 o 
 -11  23   3       14.83     -100.63    108.59 o 
 -10  23   3        0.94      -91.92    104.33 o 
  -9  23   3      733.85      556.05     84.05 o 
  -8  23   3       68.41      -15.88    115.78 o 
  -7  23   3      814.06      847.95    115.54 o 
  -6  23   3      231.40      236.67    149.36 o 
  -5  23   3     1430.51     1237.17    118.79 o 
  -4  23   3     1121.66      831.66    155.33 o 
  -3  23   3      392.73      318.60    107.73 o 
  -2  23   3     1101.15     1366.52    174.33 o 
  -1  23   3       19.88        5.87    144.39 o 
   0  23   3      100.46      -72.13    239.94 o 
   1  23   3     2534.58     2622.06    227.35 o 
   2  23   3      627.91      620.12    166.19 o 
   3  23   3        4.33       70.64    157.53 o 
   4  23   3      831.38     1032.97    175.67 o 
   5  23   3      179.95      -45.78    333.28 o 
   6  23   3      422.41      305.12    225.72 o 
   7  23   3     1051.52     1201.85    139.55 o 
   8  23   3       64.62     -120.75    120.75 o 
   9  23   3        2.12       41.24    129.24 o 
  10  23   3      130.72      199.40    129.32 o 
  11  23   3      392.84      296.89    137.02 o 
  12  23   3      290.67      320.06    142.19 o 
 -12  24   3      401.60      459.73    225.66 o 
 -11  24   3        3.17     -140.44    150.98 o 
 -10  24   3      125.90       75.11    116.28 o 
  -9  24   3      324.19      284.27    133.92 o 
  -8  24   3      752.77      597.17    141.12 o 
  -7  24   3      495.94      466.56    111.69 o 
  -6  24   3        0.85      -47.63     99.13 o 
  -5  24   3        4.95      -24.73    101.10 o 
  -4  24   3       60.69       62.00     95.67 o 
  -3  24   3        0.54      -88.85    145.19 o 
  -2  24   3      277.94      171.20    142.29 o 
  -1  24   3      652.09      405.96    158.76 o 
   0  24   3     2974.17     3600.17    258.44 o 
   1  24   3        2.08       50.08    159.39 o 
   2  24   3     1196.93     1610.90    218.56 o 
   3  24   3     1001.12     1104.23    180.38 o 
   4  24   3     7131.30     8501.35   1032.11 o 
   5  24   3     1012.49      945.92    194.03 o 
   6  24   3      714.15      419.97    414.94 o 
   7  24   3       59.66      -35.26    263.50 o 
   8  24   3      555.67      485.04    154.43 o 
   9  24   3      131.86      316.63    128.16 o 
  10  24   3       36.01      -47.51    128.97 o 
  11  24   3       33.89      190.71    139.37 o 
  12  24   3       12.23      -10.76    188.22 o 
 -11  25   3       16.16      -16.33    125.39 o 
 -10  25   3       29.24      -99.57    212.66 o 
  -9  25   3      756.08      521.84    124.11 o 
  -8  25   3      130.75        9.08    106.73 o 
  -7  25   3     1550.83     1899.36    146.32 o 
  -6  25   3        4.82      -49.95    102.81 o 
  -5  25   3      809.71      796.20    114.88 o 
  -4  25   3        3.10     -141.98    141.98 o 
  -3  25   3     1425.21     1432.18    175.02 o 
  -2  25   3      159.65      368.57    160.77 o 
  -1  25   3      264.71      265.39    220.11 o 
   0  25   3       57.76      205.13    160.96 o 
   1  25   3      230.18      230.13    167.67 o 
   2  25   3      219.01      102.89    165.30 o 
   3  25   3        0.73      -19.78    159.90 o 
   4  25   3        4.27     -155.38    159.59 o 
   5  25   3      123.45       20.18    272.61 o 
   6  25   3       20.76     -404.71    495.44 o 
   7  25   3      474.41      138.25    175.84 o 
   8  25   3       96.91     -191.46    202.22 o 
   9  25   3      160.91      308.50    182.00 o 
  10  25   3       32.50      -69.65    132.45 o 
  11  25   3      693.72      809.70    150.74 o 
 -10  26   3      144.11       88.52    121.90 o 
  -9  26   3       89.20       78.15    143.09 o 
  -8  26   3      188.98      158.88    136.63 o 
  -7  26   3      119.56       43.53    109.33 o 
  -6  26   3        3.70      -84.33    142.15 o 
  -5  26   3       14.31     -155.99    155.99 o 
  -4  26   3      193.32       58.77    159.78 o 
  -3  26   3      396.22      376.47    165.29 o 
  -2  26   3        7.93       15.42    232.94 o 
  -1  26   3        5.43      -45.37    158.65 o 
   0  26   3     2199.83     2351.77    274.17 o 
   1  26   3      169.49      160.50    170.47 o 
   2  26   3       39.04      -72.59    149.61 o 
   3  26   3        6.19       72.80    158.79 o 
   4  26   3     1390.60     1528.64    208.86 o 
   5  26   3      233.18      177.86    179.06 o 
   6  26   3      160.73     -175.00    175.00 o 
   7  26   3       10.72     -357.12    461.61 o 
   8  26   3      600.53      881.79    194.80 o 
   9  26   3       13.87      122.89    213.89 o 
  10  26   3       13.36       35.69    130.79 o 
 -10  27   3        0.04       50.56    213.89 o 
  -9  27   3       87.41      -60.97    176.25 o 
  -8  27   3       59.11      -54.33    144.43 o 
  -7  27   3      128.81      238.28    113.65 o 
  -6  27   3       50.05       68.53    170.93 o 
  -5  27   3      100.89      100.46    164.15 o 
  -4  27   3        5.80     -159.57    159.57 o 
  -3  27   3     1014.32     1363.21    301.78 o 
  -2  27   3       98.26      120.74    151.19 o 
  -1  27   3      195.02      175.91    156.76 o 
   0  27   3        1.14      224.91    164.89 o 
   1  27   3      248.70      567.01    186.06 o 
   2  27   3        4.39      -62.95    162.78 o 
   3  27   3       10.48     -129.34    170.59 o 
   4  27   3       77.08      -13.20    167.54 o 
   5  27   3       25.85      -85.19    177.33 o 
   6  27   3      183.67      -17.77    268.33 o 
   7  27   3      175.67      -84.21    434.00 o 
   8  27   3       47.11      136.89    216.22 o 
   9  27   3       43.21     -168.00    224.00 o 
  -9  28   3       11.19       80.52    130.47 o 
  -8  28   3       48.31       95.15    116.86 o 
  -7  28   3       42.95      107.55    166.59 o 
  -6  28   3       23.20       40.34    174.35 o 
  -5  28   3       22.10      -34.95    160.46 o 
  -4  28   3        4.38     -126.11    163.33 o 
  -3  28   3      139.39        4.05    205.72 o 
  -2  28   3        0.76      -48.69    157.68 o 
  -1  28   3       29.75      -49.38    165.52 o 
   0  28   3      268.95      352.72    165.00 o 
   1  28   3      297.82      366.19    173.75 o 
   2  28   3       11.08       34.57    171.52 o 
   3  28   3       39.77       -4.98    173.83 o 
   4  28   3      803.22     1248.97    211.28 o 
   5  28   3       54.36      -55.77    202.22 o 
   6  28   3        5.15     -159.01    177.78 o 
   7  28   3       21.58     -190.44    411.83 o 
   8  28   3      136.64      430.89    238.00 o 
  -7  29   3       97.36      272.33    182.13 o 
  -6  29   3        0.26      -11.66    170.93 o 
  -5  29   3      217.13       95.89    171.72 o 
  -4  29   3      303.94      351.88    176.97 o 
  -3  29   3      220.31      290.25    168.35 o 
  -2  29   3        0.20      124.97    169.56 o 
  -1  29   3      159.56      247.50    174.23 o 
   0  29   3      293.20      322.57    164.89 o 
   1  29   3      481.77      605.52    343.00 o 
   2  29   3       44.20     -120.91    164.47 o 
   3  29   3        1.53      -25.42    173.75 o 
   4  29   3       42.68      201.21    186.04 o 
   5  29   3       29.52      -52.02    361.67 o 
   6  29   3       83.63      -20.22    241.50 o 
   7  29   3      180.47      157.11    224.00 o 
  -6  30   3        3.70      110.93    180.26 o 
  -5  30   3        0.88     -167.44    167.44 o 
  -4  30   3       82.72      140.68    175.15 o 
  -3  30   3       20.03       -1.64    164.62 o 
  -2  30   3       26.43      117.82    173.04 o 
  -1  30   3       85.32      242.72    174.45 o 
   0  30   3      213.69      332.99    165.11 o 
   1  30   3      156.67       20.23    162.20 o 
   2  30   3       97.26      302.11    179.64 o 
   3  30   3      156.01       34.54    220.89 o 
   4  30   3      601.18      884.36    210.95 o 
   5  30   3       48.98       -9.11    196.22 o 
   6  30   3      122.43       80.65    185.33 o 
  -4  31   3      262.76      307.40    188.57 o 
  -3  31   3      432.16      616.75    191.34 o 
  -2  31   3       37.39       23.95    173.76 o 
  -1  31   3      438.51      310.43    175.49 o 
   0  31   3       83.94       36.11    170.13 o 
   1  31   3      312.46      284.88    174.08 o 
   2  31   3        0.15      -57.84    288.94 o 
   3  31   3        1.26       62.02    184.54 o 
   4  31   3       55.87       82.37    183.91 o 
  -1  32   3       16.93      221.43    178.86 o 
   0  32   3      563.04      815.53    195.21 o 
   1  32   3       40.36       24.21    220.50 o 
 -16   0   4        6.14       36.15    117.21 o 
 -14   0   4       63.50       27.52     65.04 o 
 -12   0   4      461.18      387.90     61.80 o 
 -10   0   4      391.76      494.87     47.66 o 
  -8   0   4     3756.74     3664.23    113.58 o 
  -6   0   4     1364.06     1269.91     59.45 o 
  -4   0   4     9108.74     9510.50    198.53 o 
  -2   0   4    72455.07    74555.24   1439.32 o 
   0   0   4     5268.95     5381.48    138.98 o 
   2   0   4    44585.55    46248.78   1170.70 o 
   4   0   4   179913.34   186731.34   3544.46 o 
   6   0   4     7350.78     7209.44    156.32 o 
   8   0   4      776.50      868.83     44.63 o 
  10   0   4     8610.06     9309.13    201.61 o 
  12   0   4      239.23      253.00     55.97 o 
  14   0   4     1783.77     2021.46    157.66 o 
  16   0   4       40.62     -126.53    126.53 o 
 -17   1   4       32.81       80.60    123.31 o 
 -16   1   4        0.25      -32.48    145.79 o 
 -15   1   4     1213.13     1316.21     67.41 o 
 -14   1   4        6.48      -35.09     47.59 o 
 -13   1   4       46.34        0.89     28.67 o 
 -12   1   4        2.80      -14.97     28.02 o 
 -11   1   4     3488.92     3739.44     81.00 o 
 -10   1   4      559.97      587.79     35.79 o 
  -9   1   4     4344.03     4006.75     79.07 o 
  -8   1   4       51.80       61.76     18.98 o 
  -7   1   4     8673.22     9445.77    177.26 o 
  -6   1   4     1881.12     1824.05     52.81 o 
  -5   1   4     4670.12     4866.44     97.38 o 
  -4   1   4     3118.51     3433.61     60.95 o 
  -3   1   4    36817.06    40433.52    562.45 o 
  -2   1   4     4709.16     5664.34     92.88 o 
  -1   1   4     2832.95     2552.75     44.98 o 
   0   1   4      187.64      163.45     13.40 o 
   1   1   4     7888.71     7636.27    115.54 o 
   2   1   4    13399.86    13922.65    219.72 o 
   3   1   4      655.73      602.56     22.17 o 
   4   1   4     5147.11     5961.89    214.69 o 
   5   1   4     2777.19     3008.75     56.63 o 
   6   1   4      373.92      411.31     19.81 o 
   7   1   4       60.92       75.10     18.22 o 
   8   1   4      289.65      367.79     26.39 o 
   9   1   4     3097.50     3208.26     61.29 o 
  10   1   4     1168.95     1161.11     43.11 o 
  11   1   4      411.69      603.90     38.46 o 
  12   1   4       74.90       38.84     37.68 o 
  13   1   4     2050.49     2242.81     86.22 o 
  14   1   4       24.47       41.21     57.04 o 
  15   1   4       29.46      -33.85     59.49 o 
  16   1   4        6.57     -106.63    106.63 o 
  17   1   4     1362.79     2028.61    130.89 o 
  18   1   4        0.02       36.56    201.44 o 
 -18   2   4      388.89      665.00    186.67 o 
 -17   2   4       12.92     -100.52    100.52 o 
 -16   2   4       13.60      -56.93     97.32 o 
 -15   2   4        4.10       14.51     67.12 o 
 -14   2   4      295.00      441.19     54.04 o 
 -13   2   4      146.08       76.36     45.03 o 
 -12   2   4      981.29     1134.09     53.14 o 
 -11   2   4        2.42       52.43     34.12 o 
 -10   2   4       35.72       55.91     28.22 o 
  -9   2   4      105.69       35.69     25.68 o 
  -8   2   4     2284.26     2313.02     55.54 o 
  -7   2   4     1010.15     1058.42     37.76 o 
  -6   2   4     7216.96     6703.42    121.47 o 
  -5   2   4      399.86      514.82     25.41 o 
  -4   2   4     1694.58     1739.77     38.21 o 
  -3   2   4      374.84      345.97     13.55 o 
  -2   2   4   101403.34   107516.59   1475.43 o 
  -1   2   4    58187.92    57594.08   1000.26 o 
   0   2   4     9398.86    10373.89    179.87 o 
   1   2   4    19441.10    18445.29    279.63 o 
   2   2   4    56790.18    60063.54    819.50 o 
   3   2   4      222.44      184.63     16.25 o 
   4   2   4    53418.00    58418.13    744.40 o 
   5   2   4     2408.86     2805.35     46.90 o 
   6   2   4     2702.05     2893.72     49.39 o 
   7   2   4      144.02      234.18     20.11 o 
   8   2   4     5692.87     5582.75     91.91 o 
   9   2   4       43.53       42.07     25.77 o 
  10   2   4     8825.70     9405.60    138.54 o 
  11   2   4       14.52       41.84     32.00 o 
  12   2   4      102.80       88.90     43.17 o 
  13   2   4       49.42       64.87     53.51 o 
  14   2   4     2278.74     2725.68    103.23 o 
  15   2   4        2.53      -57.04     57.04 o 
  16   2   4       21.60       13.46     92.68 o 
  17   2   4        2.97       12.51    118.02 o 
 -18   3   4        8.29      173.44    181.22 o 
 -17   3   4       15.13       14.29    101.72 o 
 -16   3   4       19.29       15.83     83.71 o 
 -15   3   4     1360.69     1494.84    107.72 o 
 -14   3   4        0.00      -60.44     60.44 o 
 -13   3   4      291.14      276.35     48.58 o 
 -12   3   4       12.68       -4.41     41.98 o 
 -11   3   4     4007.01     4200.82     94.98 o 
 -10   3   4      224.15      221.71     29.96 o 
  -9   3   4     2634.57     2755.37     60.32 o 
  -8   3   4       48.79       57.40     23.25 o 
  -7   3   4       24.35        1.89     17.26 o 
  -6   3   4      229.84      187.80     20.43 o 
  -5   3   4    30490.90    30437.49    538.22 o 
  -4   3   4    12108.91    12998.07    216.88 o 
  -3   3   4    54372.61    56400.98    900.84 o 
  -2   3   4    14302.18    16703.75    292.42 o 
  -1   3   4    40456.38    42579.90    717.02 o 
   0   3   4        2.33       18.34     12.03 o 
   1   3   4    21614.89    21269.83    343.13 o 
   2   3   4       86.67      267.45     13.39 o 
   3   3   4      195.49       77.99     13.12 o 
   4   3   4    12271.90    13577.44    184.88 o 
   5   3   4    62460.85    63247.43    778.43 o 
   6   3   4     2114.80     2132.34     43.14 o 
   7   3   4     7026.26     7504.34    115.75 o 
   8   3   4       55.21       74.22     24.38 o 
   9   3   4      258.06      312.68     28.49 o 
  10   3   4     1161.20     1202.12     39.13 o 
  11   3   4      251.54      373.98     36.24 o 
  12   3   4      143.45       80.88     42.94 o 
  13   3   4     1085.04     1082.99     65.87 o 
  14   3   4       14.73       38.95     57.55 o 
  15   3   4        7.67      -67.97     67.97 o 
  16   3   4       10.10      -65.36    103.85 o 
  17   3   4     1116.53     1516.23    175.80 o 
 -18   4   4      358.28      570.11    183.56 o 
 -17   4   4       15.08      -23.97     88.79 o 
 -16   4   4        2.44      -81.99     81.99 o 
 -15   4   4        6.07      -10.62     73.47 o 
 -14   4   4      562.45      635.24     68.60 o 
 -13   4   4      119.25       22.80     30.15 o 
 -12   4   4     1650.13     1632.19     86.69 o 
 -11   4   4      407.45      419.94     51.77 o 
 -10   4   4      537.25      436.92     34.80 o 
  -9   4   4     3361.06     3317.83     70.45 o 
  -8   4   4      759.71      808.01     33.91 o 
  -7   4   4      737.53      673.94     24.63 o 
  -6   4   4    39609.92    39556.52    643.53 o 
  -5   4   4      433.52      439.85     27.65 o 
  -4   4   4    11030.85    10953.35    185.04 o 
  -3   4   4      573.83      551.95     24.78 o 
  -2   4   4    75049.58    76169.23   1565.69 o 
  -1   4   4     5611.92     5609.27    116.21 o 
   0   4   4     1397.91     2126.98     60.75 o 
   1   4   4     1949.98     2475.97     56.16 o 
   2   4   4    52218.87    53137.71    939.34 o 
   3   4   4      389.94      297.92     16.52 o 
   4   4   4      327.07      408.55     33.40 o 
   5   4   4     2145.53     2121.89     40.53 o 
   6   4   4      214.66      140.70     17.64 o 
   7   4   4     3529.68     3306.62     59.57 o 
   8   4   4     6762.62     6731.67    107.12 o 
   9   4   4        1.48      -21.28     24.50 o 
  10   4   4     8612.02     8934.88    148.11 o 
  11   4   4     1902.49     2078.66     59.25 o 
  12   4   4      379.15      394.13     44.68 o 
  13   4   4       55.18       18.20     48.98 o 
  14   4   4     2402.01     2839.49     96.93 o 
  15   4   4       34.04       47.35     74.87 o 
  16   4   4       14.52      -46.56    131.06 o 
  17   4   4       18.12       45.96    143.75 o 
 -17   5   4       18.94      124.49     90.54 o 
 -16   5   4       45.10      -92.62     92.62 o 
 -15   5   4     1370.69     1782.05    110.55 o 
 -14   5   4        1.44      -44.74     61.58 o 
 -13   5   4      204.20      190.63     61.58 o 
 -12   5   4      491.73      501.17     51.87 o 
 -11   5   4     2425.26     2452.04     83.72 o 
 -10   5   4      137.62      156.67     36.02 o 
  -9   5   4     2391.33     2429.09     69.45 o 
  -8   5   4     2836.75     3067.64     75.61 o 
  -7   5   4       23.57       32.47     18.76 o 
  -6   5   4     3676.70     3707.25     90.12 o 
  -5   5   4     8885.71     9141.44    186.15 o 
  -4   5   4    12824.18    12840.74    280.20 o 
  -3   5   4    24199.10    24679.82    575.61 o 
  -2   5   4     2013.75     2102.98     69.55 o 
  -1   5   4      473.04      372.58     31.35 o 
   0   5   4     6122.22     6309.78    158.43 o 
   1   5   4    83860.52    87812.88   2316.28 o 
   2   5   4    20519.95    20285.82    365.11 o 
   3   5   4     1433.85     1449.92     42.01 o 
   4   5   4    39097.00    38310.58    537.26 o 
   5   5   4    45764.40    44710.22    600.69 o 
   6   5   4     4286.48     4213.15     66.51 o 
   7   5   4     5528.84     5555.66     87.98 o 
   8   5   4     1948.14     2229.85     50.34 o 
   9   5   4        7.03      -20.14     20.14 o 
  10   5   4      114.71      181.18     29.08 o 
  11   5   4       31.78        7.49     33.06 o 
  12   5   4        1.77      -37.18     37.18 o 
  13   5   4     1364.84     1374.60     61.08 o 
  14   5   4       17.72       62.94     59.52 o 
  15   5   4        0.64        1.09    156.33 o 
  16   5   4        9.45      -71.19    133.92 o 
  17   5   4      697.98      813.28    161.60 o 
 -17   6   4       15.00      -43.40     87.68 o 
 -16   6   4        7.51      -80.21     82.47 o 
 -15   6   4       20.61       44.87     86.26 o 
 -14   6   4      608.85      725.05     74.33 o 
 -13   6   4       50.90      -55.62     55.62 o 
 -12   6   4      550.25      473.52     62.67 o 
 -11   6   4     1024.90     1205.40     58.55 o 
 -10   6   4      251.07      225.52     38.62 o 
  -9   6   4     3258.21     3210.67     80.43 o 
  -8   6   4     2845.48     2870.19     72.29 o 
  -7   6   4     1208.07     1316.42     40.70 o 
  -6   6   4    27606.28    27381.78    523.16 o 
  -5   6   4     4238.40     4458.61    100.47 o 
  -4   6   4    18847.21    19717.40    494.62 o 
  -3   6   4      566.48      557.02     44.83 o 
  -2   6   4     4189.96     3832.17    120.95 o 
  -1   6   4     8383.69     7897.72    217.22 o 
   0   6   4     2342.62     2393.60     97.68 o 
   1   6   4    17104.28    16999.75    325.03 o 
   2   6   4     3596.10     3766.08     72.70 o 
   3   6   4     2309.96     2132.97     48.49 o 
   4   6   4    11244.80    11289.88    187.47 o 
   5   6   4       60.36       22.97     17.72 o 
   6   6   4      635.19      686.16     27.41 o 
   7   6   4       31.06       23.52     13.94 o 
   8   6   4     2070.06     1871.26     49.89 o 
   9   6   4       91.07       17.48     21.63 o 
  10   6   4     6975.35     7040.42    127.48 o 
  11   6   4     3867.57     3866.54     93.83 o 
  12   6   4     1579.02     1689.06     66.06 o 
  13   6   4       62.41       25.84     51.73 o 
  14   6   4     1353.56     1488.17    137.19 o 
  15   6   4       27.45     -122.92    122.92 o 
  16   6   4       34.27     -130.89    130.89 o 
  17   6   4       48.68      147.00    204.56 o 
 -17   7   4       16.74      -16.92    102.61 o 
 -16   7   4       14.59      -31.53     95.99 o 
 -15   7   4      610.47      875.67    120.99 o 
 -14   7   4       11.04      -49.35     59.80 o 
 -13   7   4      119.91      116.23     59.51 o 
 -12   7   4     1119.11     1100.59     71.51 o 
 -11   7   4     1399.71     1516.13     77.14 o 
 -10   7   4        6.86      -37.52     37.52 o 
  -9   7   4      862.23      859.20     42.74 o 
  -8   7   4     1318.62     1330.92     48.60 o 
  -7   7   4       58.58       62.64     29.99 o 
  -6   7   4     1364.50     1479.83     63.19 o 
  -5   7   4      525.67      446.91     44.91 o 
  -4   7   4     1326.48     1338.07     67.85 o 
  -3   7   4      388.21      507.12     36.65 o 
  -2   7   4     2271.22     2185.70     70.89 o 
  -1   7   4     9585.11     9686.01    276.39 o 
   0   7   4     1196.78     1373.91     42.12 o 
   1   7   4   117678.32   115806.45   2130.57 o 
   2   7   4        1.30       -4.25     14.75 o 
   3   7   4      977.90      922.44     32.07 o 
   4   7   4     9781.66    10546.56    164.33 o 
   5   7   4    10511.12    10569.99    162.24 o 
   6   7   4       39.87        5.32     22.89 o 
   7   7   4      406.37      351.35     25.35 o 
   8   7   4     1953.45     2155.92     53.46 o 
   9   7   4      799.85      761.11     34.68 o 
  10   7   4      376.99      377.33     35.66 o 
  11   7   4      198.67      253.61     42.96 o 
  12   7   4      237.71      209.61     60.87 o 
  13   7   4      905.45      887.19     82.96 o 
  14   7   4       59.94      -37.24     87.18 o 
  15   7   4       53.39       54.06    130.07 o 
  16   7   4       42.92      -76.69    131.57 o 
  17   7   4      562.72      441.78    217.78 o 
 -17   8   4       12.68      -21.39    122.47 o 
 -16   8   4        9.00      -25.55     87.37 o 
 -15   8   4        4.76      -53.67     78.56 o 
 -14   8   4      433.08      354.48     69.48 o 
 -13   8   4       87.49       44.21     60.74 o 
 -12   8   4      146.07      113.41     54.53 o 
 -11   8   4        3.67      -14.68     48.94 o 
 -10   8   4      388.33      412.12     47.58 o 
  -9   8   4      669.66      655.21     48.42 o 
  -8   8   4      588.78      550.31     36.77 o 
  -7   8   4     3478.77     3781.81     91.94 o 
  -6   8   4    16450.50    15874.73    407.83 o 
  -5   8   4     8581.30     8205.49    225.26 o 
  -4   8   4     8331.47     8500.53    204.64 o 
  -3   8   4     1565.92     1638.16     63.83 o 
  -2   8   4     2222.37     2166.79     94.65 o 
  -1   8   4      359.35      308.65     36.10 o 
   0   8   4     6586.99     6153.01    156.35 o 
   1   8   4      137.65      230.17     21.41 o 
   2   8   4       64.13       54.47     22.09 o 
   3   8   4       77.78       47.77     26.13 o 
   4   8   4     8103.18     8301.24    133.61 o 
   5   8   4      892.59     1048.51     33.86 o 
   6   8   4      171.92      145.45     28.23 o 
   7   8   4    17170.15    17232.09    291.33 o 
   8   8   4     1545.91     1224.60     43.22 o 
   9   8   4        7.78      -31.18     31.18 o 
  10   8   4     2890.06     2870.76     71.80 o 
  11   8   4      819.47      864.69     51.68 o 
  12   8   4     1480.67     1713.96     94.54 o 
  13   8   4       23.43      -66.25     68.17 o 
  14   8   4     1478.54     1774.23    129.21 o 
  15   8   4       28.36      -73.12    125.91 o 
  16   8   4       59.99      -83.64    137.75 o 
  17   8   4       39.10     -111.22    201.44 o 
 -17   9   4        0.14       55.61    126.06 o 
 -16   9   4       44.34      -59.12    115.67 o 
 -15   9   4      581.91      721.16    112.20 o 
 -14   9   4       23.19       69.20     66.06 o 
 -13   9   4      285.28      262.04     65.11 o 
 -12   9   4     1289.96     1205.33     79.39 o 
 -11   9   4      573.47      612.29     62.52 o 
 -10   9   4     1122.98     1104.85     59.66 o 
  -9   9   4       78.99       56.25     39.96 o 
  -8   9   4      655.30      654.32     47.35 o 
  -7   9   4       22.88       -9.74     32.40 o 
  -6   9   4      645.59      692.21     41.08 o 
  -5   9   4     2836.58     2785.01     92.73 o 
  -4   9   4      515.50      640.07     44.97 o 
  -3   9   4     9329.06     8737.62    210.36 o 
  -2   9   4     7788.63     7139.28    190.99 o 
  -1   9   4        5.97       85.97     34.21 o 
   0   9   4      405.39      475.65     40.70 o 
   1   9   4    65384.36    65972.70   1219.65 o 
   2   9   4    34632.05    33056.91    661.12 o 
   3   9   4      118.30       99.75     21.83 o 
   4   9   4      228.08      193.47     24.52 o 
   5   9   4    13167.50    12604.84    208.33 o 
   6   9   4      272.41      347.71     25.77 o 
   7   9   4      304.90      376.91     32.38 o 
   8   9   4     1430.63     1532.02     52.83 o 
   9   9   4      678.14      656.77     46.45 o 
  10   9   4     1507.33     1642.62     63.90 o 
  11   9   4       40.03      -60.22     61.54 o 
  12   9   4      542.20      476.54     76.61 o 
  13   9   4      354.94      316.98     76.80 o 
  14   9   4       62.74       72.34     95.99 o 
  15   9   4       65.34     -128.97    128.97 o 
  16   9   4       94.95       51.98    131.31 o 
  17   9   4      625.92      945.00    232.56 o 
 -17  10   4        6.05      -99.27     99.27 o 
 -16  10   4        0.06      -73.67     87.80 o 
 -15  10   4        3.68      -62.37    122.31 o 
 -14  10   4       63.04       -4.13     78.55 o 
 -13  10   4      607.19      695.41     69.10 o 
 -12  10   4      427.72      407.97     62.85 o 
 -11  10   4       59.96       54.38     54.84 o 
 -10  10   4      177.88      127.05     48.92 o 
  -9  10   4      106.07       83.51     40.83 o 
  -8  10   4       18.51      -18.49     41.17 o 
  -7  10   4     2377.41     2504.66     91.54 o 
  -6  10   4    15707.64    15301.49    389.10 o 
  -5  10   4     9489.06     8673.25    235.79 o 
  -4  10   4    11567.01    10501.11    274.27 o 
  -3  10   4     2247.50     2159.62     82.84 o 
  -2  10   4    30772.06    28125.72    685.43 o 
  -1  10   4     8765.96     8668.30    198.31 o 
   0  10   4     1115.95     1250.34     47.26 o 
   1  10   4      134.96      246.64     41.93 o 
   2  10   4     4129.54     4255.29    107.20 o 
   3  10   4    10923.52     9994.09    191.17 o 
   4  10   4      221.15      235.25     57.80 o 
   5  10   4      999.68     1083.17     45.62 o 
   6  10   4       31.03       51.88     27.27 o 
   7  10   4    12889.87    12660.61    233.32 o 
   8  10   4     4444.72     4068.12     90.58 o 
   9  10   4       45.41      -39.01     39.01 o 
  10  10   4     2828.77     2734.10    101.50 o 
  11  10   4      884.20      837.75     78.63 o 
  12  10   4      603.90      582.86     77.63 o 
  13  10   4       81.21        0.14     71.24 o 
  14  10   4     1314.88     1510.26    126.35 o 
  15  10   4       17.57      -15.79    132.49 o 
  16  10   4        6.13     -132.82    132.82 o 
  17  10   4       71.43       10.11    211.56 o 
 -17  11   4        7.47      -47.00    112.30 o 
 -16  11   4      121.29      -38.74     88.57 o 
 -15  11   4      609.65      627.76    143.36 o 
 -14  11   4        0.54      -79.00     79.00 o 
 -13  11   4      655.96      757.63     68.59 o 
 -12  11   4     1081.96     1002.56     66.23 o 
 -11  11   4      658.08      709.25     59.15 o 
 -10  11   4       54.92      -26.64     47.01 o 
  -9  11   4      420.13      450.76     43.16 o 
  -8  11   4     4280.53     3969.95    116.19 o 
  -7  11   4      439.80      504.20     56.33 o 
  -6  11   4     5061.48     4676.74    240.58 o 
  -5  11   4     4098.04     4107.92    132.30 o 
  -4  11   4     2666.90     2522.14    147.18 o 
  -3  11   4    14234.77    13650.64    347.78 o 
  -2  11   4      103.63       68.48     30.10 o 
  -1  11   4     9329.64     9431.86    216.07 o 
   0  11   4     5262.18     5134.45    121.64 o 
   1  11   4    13801.14    13437.42    275.37 o 
   2  11   4      119.28       25.31     35.98 o 
   3  11   4        0.46      -28.97     28.97 o 
   4  11   4       65.23       58.24     29.70 o 
   5  11   4    23551.36    23343.83    402.66 o 
   6  11   4       59.96       25.53     33.79 o 
   7  11   4     4567.15     4315.22    100.48 o 
   8  11   4     4619.03     4758.77    119.10 o 
   9  11   4      969.94     1000.84     65.55 o 
  10  11   4       17.27       31.95     61.55 o 
  11  11   4       14.80       70.49     69.31 o 
  12  11   4      248.42      282.92     72.87 o 
  13  11   4       88.24       12.25     75.99 o 
  14  11   4      238.10      320.40    103.02 o 
  15  11   4       49.72        6.58    135.93 o 
  16  11   4       92.70      -19.95    285.06 o 
 -16  12   4       12.24      -17.89     88.74 o 
 -15  12   4       15.94      -28.77     86.08 o 
 -14  12   4        3.56      -79.19     79.19 o 
 -13  12   4      205.73      159.36     67.59 o 
 -12  12   4      138.47      140.41     52.96 o 
 -11  12   4      109.54      136.39     40.34 o 
 -10  12   4       28.43       -4.96     29.06 o 
  -9  12   4     2042.82     1934.46     83.56 o 
  -8  12   4      544.27      526.51     50.34 o 
  -7  12   4       11.87       14.67     38.71 o 
  -6  12   4     8238.50     8094.68    204.18 o 
  -5  12   4    15608.87    13977.96    327.15 o 
  -4  12   4    11564.21    10538.48    253.56 o 
  -3  12   4     1070.46     1128.48     84.64 o 
  -2  12   4    37700.02    37287.36    904.11 o 
  -1  12   4    47344.33    45735.49    970.98 o 
   0  12   4      544.25      723.84     39.34 o 
   1  12   4    16937.02    17170.17    374.84 o 
   2  12   4     9563.21     8991.93    219.83 o 
   3  12   4     9940.51     8656.44    193.73 o 
   4  12   4     4861.15     4813.90    107.64 o 
   5  12   4      682.99      816.44     50.43 o 
   6  12   4      356.86      305.28     37.94 o 
   7  12   4     5071.76     4807.08    118.41 o 
   8  12   4     5974.09     5736.45    152.00 o 
   9  12   4      589.59      658.10     61.58 o 
  10  12   4     2966.24     2864.99    161.43 o 
  11  12   4     1562.93     1554.13     94.56 o 
  12  12   4      373.60      301.39     96.55 o 
  13  12   4      100.57      142.13     76.82 o 
  14  12   4      411.25      499.33    114.21 o 
  15  12   4      132.84      -68.69    136.78 o 
  16  12   4        1.28      -93.33    171.11 o 
 -16  13   4       50.73     -103.95    103.95 o 
 -15  13   4      277.58      121.01     98.45 o 
 -14  13   4        0.23      -29.50     83.08 o 
 -13  13   4      207.83      162.20     75.80 o 
 -12  13   4     2267.45     2127.69    137.46 o 
 -11  13   4      695.76      728.53     66.51 o 
 -10  13   4       36.67      -19.04     46.47 o 
  -9  13   4     2399.90     2339.63     87.18 o 
  -8  13   4     3158.10     2983.78     95.11 o 
  -7  13   4     1050.56      986.40     54.75 o 
  -6  13   4     1528.13     1225.95     67.48 o 
  -5  13   4       89.47       42.86     44.66 o 
  -4  13   4      101.09       29.07     42.49 o 
  -3  13   4     5659.05     5440.02    164.97 o 
  -2  13   4      185.57      118.12     40.89 o 
  -1  13   4        5.42       46.50     29.41 o 
   0  13   4     9982.44     9254.92    243.11 o 
   1  13   4     5560.80     5094.85    134.14 o 
   2  13   4     4113.12     3935.88    100.77 o 
   3  13   4     1561.90     1335.84     59.09 o 
   4  13   4     9707.43     9386.54    210.16 o 
   5  13   4      914.84     1045.40     56.32 o 
   6  13   4      278.61      407.42     57.14 o 
   7  13   4      492.59      415.31     55.79 o 
   8  13   4     3272.88     3468.62    115.68 o 
   9  13   4     3024.34     3079.19    109.21 o 
  10  13   4       45.09       17.04     67.76 o 
  11  13   4       94.20       53.80     68.20 o 
  12  13   4      477.46      436.37     81.88 o 
  13  13   4      441.65      568.45    111.74 o 
  14  13   4      355.77      280.54    137.55 o 
  15  13   4       57.36      -95.46    135.09 o 
  16  13   4      158.10      -25.67    202.22 o 
 -16  14   4       17.95      -80.88    104.13 o 
 -15  14   4       69.93       50.33     86.40 o 
 -14  14   4        1.18      -83.42     83.42 o 
 -13  14   4       93.98       21.38     81.52 o 
 -12  14   4        4.13       -1.76     62.24 o 
 -11  14   4        6.34       36.67     57.49 o 
 -10  14   4       15.80      -49.55     53.28 o 
  -9  14   4     4503.97     4225.18    128.44 o 
  -8  14   4     1498.29     1352.79     65.69 o 
  -7  14   4        8.30      -41.72     41.72 o 
  -6  14   4      713.28      667.38     49.69 o 
  -5  14   4     5164.34     4582.64    137.70 o 
  -4  14   4      219.76      234.36     47.94 o 
  -3  14   4       33.48      -21.91     41.18 o 
  -2  14   4     6246.97     6515.25    175.33 o 
  -1  14   4     4267.90     4450.00    244.83 o 
   0  14   4      254.79      241.90     41.42 o 
   1  14   4     6135.38     6135.45    147.50 o 
   2  14   4     3479.79     3477.18     97.62 o 
   3  14   4      569.55      528.15     55.38 o 
   4  14   4    25406.99    24276.37    498.07 o 
   5  14   4     1947.77     2000.37     88.98 o 
   6  14   4     2117.13     1947.52    100.81 o 
   7  14   4     7273.25     6665.50    172.86 o 
   8  14   4     1334.30     1381.28     74.64 o 
   9  14   4      169.16      150.10     59.43 o 
  10  14   4     1632.75     1542.35     90.29 o 
  11  14   4     1533.36     1489.47     97.03 o 
  12  14   4      349.40      497.20     78.79 o 
  13  14   4      220.84      299.85    107.52 o 
  14  14   4       57.73      113.89    105.10 o 
  15  14   4      229.38      304.12    186.28 o 
  16  14   4        4.94     -175.78    192.11 o 
 -16  15   4       49.25       -0.63    107.75 o 
 -15  15   4       43.69       42.19     91.53 o 
 -14  15   4       11.48      -36.86     86.01 o 
 -13  15   4      145.80       90.81     81.08 o 
 -12  15   4     1563.98     1749.85     92.45 o 
 -11  15   4      372.45      382.14     65.43 o 
 -10  15   4      263.13      239.12     59.66 o 
  -9  15   4      966.02      921.46     67.19 o 
  -8  15   4     1999.25     2091.31     90.29 o 
  -7  15   4     2202.61     2309.82     91.82 o 
  -6  15   4       28.29      -25.84     42.74 o 
  -5  15   4       23.87       30.31     49.34 o 
  -4  15   4      561.01      584.57     55.76 o 
  -3  15   4     2017.01     1907.89    115.58 o 
  -2  15   4     2230.72     2081.93    104.81 o 
  -1  15   4      138.04      193.10     72.68 o 
   0  15   4     3341.61     3412.32    279.59 o 
   1  15   4      372.28      474.76     54.09 o 
   2  15   4       99.18       35.62     36.49 o 
   3  15   4      946.52      900.09     53.78 o 
   4  15   4    12018.93    11775.52    279.05 o 
   5  15   4      287.90      278.59     47.83 o 
   6  15   4      385.05      548.78     63.86 o 
   7  15   4      133.03      362.92     60.23 o 
   8  15   4     1574.83     1541.73     88.80 o 
   9  15   4     1106.35     1055.27     73.42 o 
  10  15   4     1916.02     1784.01    100.23 o 
  11  15   4      175.52       53.75     69.78 o 
  12  15   4       42.37        0.79     79.08 o 
  13  15   4      246.22      301.32    108.91 o 
  14  15   4      128.66       54.32    111.08 o 
  15  15   4      162.66       29.27    179.67 o 
 -15  16   4       53.69       80.33     93.50 o 
 -14  16   4       11.94      -86.59     86.59 o 
 -13  16   4      239.46      366.20     89.94 o 
 -12  16   4        4.13      -34.98     83.41 o 
 -11  16   4       46.60       37.10     60.45 o 
 -10  16   4      450.93      388.89     61.59 o 
  -9  16   4     2905.87     2517.36    101.46 o 
  -8  16   4      337.39      196.56     56.55 o 
  -7  16   4      270.63      228.08     52.51 o 
  -6  16   4       29.03        1.38     49.03 o 
  -5  16   4     4636.56     4451.38    165.43 o 
  -4  16   4      704.75      661.32     92.61 o 
  -3  16   4       30.25       22.85     62.53 o 
  -2  16   4     1725.10     1655.68    104.85 o 
  -1  16   4     2848.96     2582.75    133.49 o 
   0  16   4     4062.62     3943.67    271.66 o 
   1  16   4      207.69      139.53     52.53 o 
   2  16   4     2360.44     2019.30     77.90 o 
   3  16   4       82.60      -43.67     58.86 o 
   4  16   4     3262.07     3399.64    117.36 o 
   5  16   4     1836.84     2101.59     99.03 o 
   6  16   4     2029.99     1743.24     88.39 o 
   7  16   4     3715.60     3607.66    132.94 o 
   8  16   4     1010.90     1076.57    102.29 o 
   9  16   4        6.30      -61.71     61.71 o 
  10  16   4      170.55      182.34     74.81 o 
  11  16   4     1238.72     1255.40     94.19 o 
  12  16   4      222.57      149.80    104.99 o 
  13  16   4        3.62      -64.86    104.48 o 
  14  16   4      126.98      158.78    116.33 o 
  15  16   4      128.44      434.00    201.44 o 
 -15  17   4       36.20      -80.28     93.69 o 
 -14  17   4        0.90       -9.55     89.70 o 
 -13  17   4      170.09      144.54     87.83 o 
 -12  17   4      557.79      678.00     94.15 o 
 -11  17   4       87.47       32.20     63.30 o 
 -10  17   4      376.96      277.96     61.38 o 
  -9  17   4      570.25      522.90     62.02 o 
  -8  17   4     1312.29     1039.09     68.14 o 
  -7  17   4       14.32       -8.54     50.25 o 
  -6  17   4      380.27      388.48     55.37 o 
  -5  17   4     1939.58     2196.68    122.25 o 
  -4  17   4     1106.22     1247.75    102.07 o 
  -3  17   4     2666.52     2619.87    122.46 o 
  -2  17   4     4798.89     4804.27    176.01 o 
  -1  17   4     6593.33     6315.29    227.92 o 
   0  17   4     1256.31     1115.49    163.01 o 
   1  17   4      203.55      215.55     65.62 o 
   2  17   4      373.74      224.48     42.80 o 
   3  17   4      986.78      967.28     54.75 o 
   4  17   4     5198.11     5132.19    191.07 o 
   5  17   4     4303.33     4156.60    141.26 o 
   6  17   4      128.12      172.19     63.20 o 
   7  17   4      764.93      546.36     72.65 o 
   8  17   4      967.49      769.44     76.58 o 
   9  17   4      118.27      181.96     69.24 o 
  10  17   4     1899.72     1757.08    102.33 o 
  11  17   4      267.25      279.84     79.56 o 
  12  17   4        1.68       18.03    104.75 o 
  13  17   4       28.65      139.54    110.51 o 
  14  17   4       58.52       19.60    112.97 o 
  15  17   4      106.47       40.64    134.92 o 
 -15  18   4       16.02       69.03    163.33 o 
 -14  18   4        1.24       18.10     94.03 o 
 -13  18   4      208.44      206.78     88.96 o 
 -12  18   4       18.91      -23.92     85.83 o 
 -11  18   4      262.69      227.03     68.37 o 
 -10  18   4      371.80      368.47     68.17 o 
  -9  18   4     2648.10     2605.53    109.17 o 
  -8  18   4      351.46      210.10     61.12 o 
  -7  18   4      320.64      320.18     58.46 o 
  -6  18   4     2489.99     2517.98    111.03 o 
  -5  18   4     2588.77     2585.51    110.79 o 
  -4  18   4     3682.01     3386.40    122.45 o 
  -3  18   4       11.85       39.28     75.09 o 
  -2  18   4     3909.53     3851.45    232.11 o 
  -1  18   4      113.99       99.65     67.89 o 
   0  18   4       97.11       15.21     82.74 o 
   1  18   4      458.07      558.72     83.60 o 
   2  18   4     1986.80     2056.24    137.52 o 
   3  18   4     1005.74     1042.65     85.32 o 
   4  18   4      115.12       15.55    150.32 o 
   5  18   4      326.22      296.50     80.27 o 
   6  18   4        5.11      -32.08     64.12 o 
   7  18   4       96.28       75.94     65.56 o 
   8  18   4      839.42      713.09     78.62 o 
   9  18   4       13.13      -74.34     74.34 o 
  10  18   4      438.80      436.84     79.33 o 
  11  18   4     1925.96     1918.01    110.24 o 
  12  18   4      321.04      195.20    109.13 o 
  13  18   4       12.63      145.53    112.50 o 
  14  18   4       41.21        6.41    115.19 o 
 -14  19   4        4.49      -95.95     95.95 o 
 -13  19   4      175.24       56.73     87.01 o 
 -12  19   4      550.69      399.91     94.96 o 
 -11  19   4        2.48      -79.52     79.52 o 
 -10  19   4        2.65      -64.03     64.03 o 
  -9  19   4      828.04      932.61     74.23 o 
  -8  19   4     1049.96      960.01     82.81 o 
  -7  19   4      893.24      758.19     83.19 o 
  -6  19   4     1964.50     1946.95     98.10 o 
  -5  19   4      625.15      627.43     68.10 o 
  -4  19   4     1058.56     1236.27     78.75 o 
  -3  19   4       68.76       30.57     52.98 o 
  -2  19   4     1200.60     1268.68    141.31 o 
  -1  19   4     2504.81     2513.91    186.84 o 
   0  19   4     2264.45     2068.25    131.06 o 
   1  19   4     6077.79     6437.65    276.84 o 
   2  19   4     4446.20     4474.58    460.13 o 
   3  19   4     3585.58     3353.82    160.96 o 
   4  19   4     8339.20     8094.28    250.99 o 
   5  19   4     3914.25     3601.99    132.69 o 
   6  19   4     1007.15      912.46     79.66 o 
   7  19   4      738.15      548.32     75.78 o 
   8  19   4     1971.91     1858.92    100.33 o 
   9  19   4      433.91      427.07     85.95 o 
  10  19   4       33.86      -32.53     77.17 o 
  11  19   4      410.43      562.34    139.93 o 
  12  19   4      102.07       90.42    111.47 o 
  13  19   4       16.50      238.22    117.75 o 
  14  19   4      101.53      220.20    162.17 o 
 -14  20   4        0.02      -95.81     95.81 o 
 -13  20   4       66.13        5.45    102.94 o 
 -12  20   4        0.50      -25.26    104.75 o 
 -11  20   4       73.88       -4.19    175.88 o 
 -10  20   4      152.62      132.20     74.28 o 
  -9  20   4     2083.37     1935.70    110.30 o 
  -8  20   4      489.81      353.42     73.44 o 
  -7  20   4      631.30      685.10     76.07 o 
  -6  20   4     1819.63     1564.59    105.19 o 
  -5  20   4     3633.55     3788.63    224.30 o 
  -4  20   4        5.22      -19.94     57.75 o 
  -3  20   4     1870.22     2100.76    117.65 o 
  -2  20   4      188.27       66.71     81.60 o 
  -1  20   4     2105.95     2618.04    141.12 o 
   0  20   4      493.37      414.64     88.87 o 
   1  20   4     4144.68     4908.07    384.22 o 
   2  20   4       49.88       87.46    102.77 o 
   3  20   4      112.68       93.69    107.62 o 
   4  20   4      224.93      136.31     66.91 o 
   5  20   4       42.02      -93.02    243.56 o 
   6  20   4        4.70      -10.00    117.20 o 
   7  20   4      950.76      694.16    121.36 o 
   8  20   4      191.34      236.05     75.64 o 
   9  20   4       74.39        7.47     94.63 o 
  10  20   4      303.33      227.87     92.58 o 
  11  20   4     1885.13     1952.31    172.16 o 
  12  20   4      634.63      655.04    244.61 o 
  13  20   4      142.21      106.67    138.33 o 
  14  20   4       13.85       55.76    145.92 o 
 -13  21   4       79.13      107.78    115.94 o 
 -12  21   4      817.29      971.38    123.50 o 
 -11  21   4       13.87     -107.67    165.25 o 
 -10  21   4       34.15       -3.80    103.76 o 
  -9  21   4      134.56       77.16     70.48 o 
  -8  21   4      281.82      279.25     76.90 o 
  -7  21   4        2.43      -41.02     64.35 o 
  -6  21   4      388.05      380.01     72.30 o 
  -5  21   4        2.72       42.16     62.56 o 
  -4  21   4      493.09      610.57     97.03 o 
  -3  21   4      673.87      700.83    102.53 o 
  -2  21   4     1965.63     1948.95    132.10 o 
  -1  21   4        7.67      -82.62     82.62 o 
   0  21   4     1022.97      954.89    100.82 o 
   1  21   4     3548.42     4046.72    284.60 o 
   2  21   4     1306.42     1313.24    186.92 o 
   3  21   4     1078.51     1251.83    271.06 o 
   4  21   4     6830.71     3860.88    319.67 o 
   5  21   4      437.69      170.85    245.90 o 
   6  21   4       58.96     -115.27    154.76 o 
   7  21   4       87.02       49.95    134.05 o 
   8  21   4     1058.60     1135.66     99.02 o 
   9  21   4       23.23      -34.30     81.53 o 
  10  21   4       38.52      -41.71    136.10 o 
  11  21   4      104.04      157.99    169.17 o 
  12  21   4      275.08      260.82    137.71 o 
  13  21   4        7.80        7.12    132.82 o 
 -13  22   4       49.19      -32.74    159.88 o 
 -12  22   4       69.67       88.25    122.73 o 
 -11  22   4       11.99     -109.40    109.40 o 
 -10  22   4      128.97      214.86    123.42 o 
  -9  22   4      707.64      618.24     84.85 o 
  -8  22   4       17.46      -50.72     68.01 o 
  -7  22   4        5.09       -4.01     67.49 o 
  -6  22   4      284.48      275.04    101.33 o 
  -5  22   4     2939.86     3274.05    179.22 o 
  -4  22   4      231.80      110.28     89.98 o 
  -3  22   4     3001.44     3348.05    298.02 o 
  -2  22   4      319.45      467.67     93.18 o 
  -1  22   4     1197.50     1266.42    113.60 o 
   0  22   4       80.52      -96.48    139.48 o 
   1  22   4      171.70       42.49    152.34 o 
   2  22   4     1155.88     1233.61    211.56 o 
   3  22   4       44.30       -1.73    155.60 o 
   4  22   4      196.79       74.71    153.49 o 
   5  22   4       82.26     -140.17    563.89 o 
   6  22   4      214.43       10.43    101.33 o 
   7  22   4     3781.86     4078.90    225.43 o 
   8  22   4      146.84      124.06    162.56 o 
   9  22   4       78.77      -20.38    125.34 o 
  10  22   4        1.36        1.65    124.44 o 
  11  22   4      769.90      889.33    153.17 o 
  12  22   4      348.64      365.01    138.59 o 
  13  22   4       27.33      148.54    143.51 o 
 -12  23   4      492.81      756.00    238.14 o 
 -11  23   4        0.15       27.77    113.66 o 
 -10  23   4       18.28      -61.47    114.03 o 
  -9  23   4        7.36        5.82     75.76 o 
  -8  23   4      383.44      320.35    112.73 o 
  -7  23   4        1.46      -29.01    102.82 o 
  -6  23   4      171.47      215.31    100.55 o 
  -5  23   4        5.63       59.25     99.95 o 
  -4  23   4        2.54       69.25     95.99 o 
  -3  23   4        2.53      -56.57     87.85 o 
  -2  23   4     1259.58     1267.15    111.29 o 
  -1  23   4      251.99       56.55    143.63 o 
   0  23   4      552.23      403.13    154.20 o 
   1  23   4      177.39       72.93    158.03 o 
   2  23   4      125.41       65.61    157.74 o 
   3  23   4        3.46      -22.25    153.48 o 
   4  23   4      922.84      874.39    186.55 o 
   5  23   4      248.39       95.44    332.50 o 
   6  23   4      299.07       18.04    259.39 o 
   7  23   4      242.77      281.08    151.68 o 
   8  23   4      724.97      924.37    135.20 o 
   9  23   4       57.87      -56.77    117.26 o 
  10  23   4      207.68      173.98    127.55 o 
  11  23   4       40.03      -95.88    128.87 o 
  12  23   4       38.76       83.15    145.44 o 
 -12  24   4       23.66      -24.50    134.46 o 
 -11  24   4        7.50     -133.11    133.11 o 
 -10  24   4        9.90     -111.91    111.91 o 
  -9  24   4      227.58      236.31    141.19 o 
  -8  24   4       23.98       75.55    111.19 o 
  -7  24   4        4.66      -63.37    101.74 o 
  -6  24   4      239.79      204.59    104.34 o 
  -5  24   4     1570.82     1721.72    133.77 o 
  -4  24   4      469.78      480.63    123.37 o 
  -3  24   4       17.88        6.36     93.10 o 
  -2  24   4        1.78        6.72    148.49 o 
  -1  24   4      261.71      297.45    152.63 o 
   0  24   4       16.82       92.30    158.29 o 
   1  24   4        9.44     -152.61    156.45 o 
   2  24   4      320.44      279.88    167.17 o 
   3  24   4      463.20      397.23    166.27 o 
   4  24   4       51.95     -180.06    180.06 o 
   5  24   4        0.61     -432.97    488.06 o 
   6  24   4       86.22     -149.74    299.83 o 
   7  24   4     1610.82     1713.44    264.44 o 
   8  24   4      586.30      735.28    132.22 o 
   9  24   4       89.61      138.54    125.29 o 
  10  24   4        2.26       58.36    134.79 o 
  11  24   4      562.88      756.61    293.22 o 
 -11  25   4        2.12       -6.76    199.95 o 
 -10  25   4        0.20     -118.99    175.81 o 
  -9  25   4       39.96      101.02    117.56 o 
  -8  25   4      313.41      297.38    117.15 o 
  -7  25   4       45.61     -103.20    103.20 o 
  -6  25   4      364.67      343.60    110.79 o 
  -5  25   4       20.06       57.38    105.25 o 
  -4  25   4      459.12      545.10    110.19 o 
  -3  25   4       39.46      -18.00    142.12 o 
  -2  25   4       73.06      105.57    154.38 o 
  -1  25   4      356.75      362.76    157.43 o 
   0  25   4      390.95      461.13    156.80 o 
   1  25   4        5.37      132.68    183.56 o 
   2  25   4      146.66      208.91    168.29 o 
   3  25   4        1.74     -164.99    164.99 o 
   4  25   4       56.47     -152.41    161.46 o 
   5  25   4      351.41       49.71    309.94 o 
   6  25   4       65.21     -306.65    492.33 o 
   7  25   4      224.16       49.78    211.56 o 
   8  25   4      609.32      831.44    234.89 o 
   9  25   4       73.52      129.85    132.48 o 
  10  25   4       23.91      110.53    128.57 o 
  11  25   4       94.29       88.60    133.68 o 
 -10  26   4        6.63      -45.20    219.83 o 
  -9  26   4      519.35      627.54    132.91 o 
  -8  26   4        9.49      -53.59    113.66 o 
  -7  26   4      284.94      417.23    168.21 o 
  -6  26   4      276.42      281.36    109.76 o 
  -5  26   4      912.03     1049.79    120.10 o 
  -4  26   4      912.91      904.28    178.57 o 
  -3  26   4        2.20     -132.65    132.65 o 
  -2  26   4      361.72      317.10    163.20 o 
  -1  26   4     1303.82     1408.51    189.14 o 
   0  26   4      851.81      636.47    177.31 o 
   1  26   4      529.63      633.65    173.33 o 
   2  26   4       14.96      183.64    195.22 o 
   3  26   4      308.07      356.84    175.48 o 
   4  26   4       19.10     -178.39    178.39 o 
   5  26   4        0.02     -304.64    359.72 o 
   6  26   4        7.88     -259.30    553.00 o 
   7  26   4      441.25      521.11    231.78 o 
   8  26   4      436.75      382.67    235.67 o 
   9  26   4        6.51       97.22    207.67 o 
  10  26   4       82.84       14.00    208.44 o 
  -9  27   4      133.10      -24.26    120.30 o 
  -8  27   4      194.37      273.67    136.18 o 
  -7  27   4        4.87     -105.52    122.03 o 
  -6  27   4       20.91      -40.92    102.71 o 
  -5  27   4       26.21       72.93    149.55 o 
  -4  27   4       52.10      -13.66    161.46 o 
  -3  27   4        1.07       -3.94    155.64 o 
  -2  27   4       60.73       46.21    151.13 o 
  -1  27   4       38.19      134.88    165.51 o 
   0  27   4     1110.64     1456.85    212.72 o 
   1  27   4        2.20       48.50    157.58 o 
   2  27   4      930.38     1068.23    186.12 o 
   3  27   4      278.18      179.34    178.64 o 
   4  27   4     1395.02     1498.76    208.16 o 
   5  27   4       22.88     -260.94    260.94 o 
   6  27   4      383.64      784.00    245.00 o 
   7  27   4      104.41      183.56    226.33 o 
   8  27   4      237.99      274.56    222.44 o 
   9  27   4      158.87      220.11    219.33 o 
  -8  28   4       20.56     -102.95    240.59 o 
  -7  28   4      168.57       27.74    242.67 o 
  -6  28   4        3.12       52.88    169.13 o 
  -5  28   4      860.53     1036.63    213.89 o 
  -4  28   4       55.17       62.00    163.84 o 
  -3  28   4      234.28      223.83    167.76 o 
  -2  28   4       13.53      -41.45    155.29 o 
  -1  28   4      576.66      710.82    182.43 o 
   0  28   4      379.67      477.15    181.69 o 
   1  28   4      341.84      548.63    175.70 o 
   2  28   4        6.18       41.95    170.16 o 
   3  28   4        1.37       18.19    309.94 o 
   4  28   4      330.71      337.75    194.64 o 
   5  28   4        5.36     -184.90    184.90 o 
   6  28   4      118.09      -93.33    221.67 o 
   7  28   4      736.46     1027.44    259.78 o 
   8  28   4       42.64     -133.00    211.56 o 
  -7  29   4       18.07     -170.26    170.26 o 
  -6  29   4       52.43       16.06    173.37 o 
  -5  29   4        0.62     -123.29    222.44 o 
  -4  29   4        0.97     -144.66    166.86 o 
  -3  29   4       58.27       65.77    165.20 o 
  -2  29   4      280.87      301.37    182.24 o 
  -1  29   4       72.65      217.95    174.28 o 
   0  29   4      637.32      879.56    187.81 o 
   1  29   4       81.99       84.82    171.08 o 
   2  29   4      663.03      695.36    188.90 o 
   3  29   4      130.36       19.78    182.90 o 
   4  29   4      942.59     1415.68    215.36 o 
   5  29   4       68.11     -163.34    264.44 o 
   6  29   4      435.93      332.11    241.89 o 
   7  29   4       57.77      318.89    235.67 o 
  -6  30   4      154.06      235.32    180.02 o 
  -5  30   4      474.88      361.22    181.62 o 
  -4  30   4        1.47      211.38    174.56 o 
  -3  30   4       57.38       20.42    165.63 o 
  -2  30   4       82.91      201.15    182.09 o 
  -1  30   4       43.80      110.88    175.39 o 
   0  30   4       43.61      -75.05    165.53 o 
   1  30   4        2.57       67.35    168.12 o 
   2  30   4       18.89      226.52    180.69 o 
   3  30   4       33.65      209.70    217.78 o 
   4  30   4       35.12      -71.90    187.25 o 
   5  30   4        0.66     -238.78    238.78 o 
   6  30   4       54.10      202.22    253.56 o 
  -4  31   4        0.42      -33.03    178.42 o 
  -3  31   4        0.07       79.46    180.95 o 
  -2  31   4      248.26      353.62    177.07 o 
  -1  31   4      172.90      538.84    184.38 o 
   0  31   4      280.58      402.14    175.52 o 
   1  31   4      225.85      141.13    171.31 o 
   2  31   4      202.86      137.44    172.08 o 
   3  31   4        0.84     -240.72    240.72 o 
   4  31   4      124.73      115.11    259.78 o 
 -17   0   5        0.41     -178.11    178.11 o 
 -15   0   5     1811.04     2068.42    122.55 o 
 -13   0   5       17.44       32.18     63.00 o 
 -11   0   5     1310.69     1274.19     91.66 o 
  -9   0   5      241.96      255.25     49.92 o 
  -7   0   5    11834.31    12934.39    313.06 o 
  -5   0   5     3121.48     3065.92     93.63 o 
  -3   0   5        3.17       47.30     17.12 o 
  -1   0   5    10435.43    13812.43    283.95 o 
   1   0   5   144767.70   147448.17   3704.36 o 
   3   0   5     4159.19     3649.71     97.56 o 
   5   0   5   129021.96   130496.91   2517.65 o 
   7   0   5     7550.97     7614.36    188.53 o 
   9   0   5      169.84      126.16     37.76 o 
  11   0   5      708.25      732.48     81.84 o 
  13   0   5      202.01       62.55     78.50 o 
  15   0   5      269.51      433.21     96.27 o 
  17   0   5      913.25     1405.01    142.94 o 
 -17   1   5        7.73      -99.38     99.38 o 
 -16   1   5      138.69       27.87    101.40 o 
 -15   1   5        3.21       64.50     57.66 o 
 -14   1   5      528.58      673.26     57.82 o 
 -13   1   5       11.23       52.43     46.97 o 
 -12   1   5     4442.13     4325.72    109.47 o 
 -11   1   5       72.07       50.39     33.42 o 
 -10   1   5      167.41      140.37     28.59 o 
  -9   1   5      350.58      361.96     29.66 o 
  -8   1   5    12243.58    12279.95    227.92 o 
  -7   1   5       37.65       30.65     23.35 o 
  -6   1   5    31669.16    31923.47    554.80 o 
  -5   1   5      365.23      323.27     26.14 o 
  -4   1   5     2528.01     2422.00     53.27 o 
  -3   1   5     7864.69     7898.55    116.35 o 
  -2   1   5    12515.42    12967.44    178.15 o 
  -1   1   5    26672.24    30251.55    447.89 o 
   0   1   5    17058.36    18517.21    299.05 o 
   1   1   5      564.23      537.48     34.07 o 
   2   1   5    48001.61    49179.99    694.17 o 
   3   1   5       62.45       61.00     17.25 o 
   4   1   5     3990.55     4854.21     82.18 o 
   5   1   5     4463.26     4325.58     96.38 o 
   6   1   5       59.43       36.69     19.33 o 
   7   1   5      101.65      154.51     24.77 o 
   8   1   5     7070.12     6737.31    114.51 o 
   9   1   5        0.43      -25.65     25.65 o 
  10   1   5     1344.42     1405.59     50.43 o 
  11   1   5       50.40       62.36     34.97 o 
  12   1   5     5568.86     6072.01    120.37 o 
  13   1   5       22.54      -53.33     53.33 o 
  14   1   5     1224.29     1369.74     76.17 o 
  15   1   5        3.91       -4.25     71.65 o 
  16   1   5       22.21      -73.51     83.93 o 
  17   1   5        3.42       68.99     91.18 o 
 -17   2   5        1.21      -18.20    103.69 o 
 -16   2   5        2.39       32.61     99.36 o 
 -15   2   5     1373.89     1739.87     92.32 o 
 -14   2   5      101.57       40.19     51.11 o 
 -13   2   5        1.14      -36.19     46.26 o 
 -12   2   5      336.81      236.77     54.00 o 
 -11   2   5     3628.51     4250.33     97.55 o 
 -10   2   5      129.03      156.01     30.47 o 
  -9   2   5      372.81      374.95     32.87 o 
  -8   2   5       86.33      152.50     31.20 o 
  -7   2   5     1352.77     1394.83     46.04 o 
  -6   2   5     1943.59     1976.81     70.64 o 
  -5   2   5     2928.33     3152.82     74.50 o 
  -4   2   5     4119.21     4362.60     66.77 o 
  -3   2   5      334.22      256.42     16.54 o 
  -2   2   5     4376.22     4323.73     68.02 o 
  -1   2   5    34322.27    39493.57    620.47 o 
   0   2   5    13791.44    14394.01    205.97 o 
   1   2   5   144288.02   155293.80   2448.75 o 
   2   2   5     5874.53     5688.52     91.32 o 
   3   2   5      407.56      335.35     19.40 o 
   4   2   5     3928.00     4111.06    137.09 o 
   5   2   5    55448.39    57958.02    717.91 o 
   6   2   5     2534.54     2517.47     49.94 o 
   7   2   5     1917.12     2163.61     47.42 o 
   8   2   5     5398.14     5430.09     92.10 o 
   9   2   5      527.86      529.93     30.88 o 
  10   2   5      297.84      413.86     36.20 o 
  11   2   5     1798.48     1779.70     56.53 o 
  12   2   5       44.47       41.21     43.95 o 
  13   2   5      378.65      273.85     57.04 o 
  14   2   5       33.41       71.29     55.87 o 
  15   2   5      220.08      277.63     69.11 o 
  16   2   5        0.23      -83.73     83.73 o 
  17   2   5      933.70     1241.52    163.20 o 
 -17   3   5       13.60      -19.46    102.50 o 
 -16   3   5      167.17       91.95    100.42 o 
 -15   3   5        6.26      -47.85     66.36 o 
 -14   3   5      466.57      554.83     69.60 o 
 -13   3   5        0.50      -48.83     48.83 o 
 -12   3   5     4705.84     4849.95    116.21 o 
 -11   3   5      206.09      250.45     43.38 o 
 -10   3   5      131.35      124.66     30.27 o 
  -9   3   5        3.20       32.07     29.42 o 
  -8   3   5    14747.16    14564.65    248.33 o 
  -7   3   5       62.60      105.60     26.46 o 
  -6   3   5     3523.02     3446.18     80.36 o 
  -5   3   5      569.54      540.48     24.47 o 
  -4   3   5     1228.33     1242.87     32.34 o 
  -3   3   5     2450.58     2148.73     41.84 o 
  -2   3   5    31159.68    30415.99    461.68 o 
  -1   3   5    67936.17    69543.40   1084.15 o 
   0   3   5    26238.96    26231.91    418.28 o 
   1   3   5       10.61       -6.15     20.80 o 
   2   3   5     3173.44     3013.29     62.64 o 
   3   3   5      748.72      652.75     21.95 o 
   4   3   5    40319.58    40250.48    568.18 o 
   5   3   5       11.95        3.62     27.06 o 
   6   3   5       28.02        2.65     17.48 o 
   7   3   5     3633.81     3557.48     61.18 o 
   8   3   5    18041.81    17976.60    238.50 o 
   9   3   5      304.54      235.72     29.83 o 
  10   3   5     4091.77     4108.97     90.06 o 
  11   3   5      161.30      211.51     36.07 o 
  12   3   5     2577.60     2788.21     91.21 o 
  13   3   5        4.65      -50.47     50.47 o 
  14   3   5      595.41      717.07     63.15 o 
  15   3   5        2.29      -64.01     64.01 o 
  16   3   5       28.81       30.10     83.33 o 
  17   3   5        0.24       84.87    167.61 o 
 -17   4   5        0.91       30.46    103.82 o 
 -16   4   5        1.54      -41.58     86.69 o 
 -15   4   5     1170.61     1548.84    111.17 o 
 -14   4   5       76.94      131.45     64.68 o 
 -13   4   5        0.20      -54.74     54.74 o 
 -12   4   5       51.91       55.86     31.13 o 
 -11   4   5     4944.16     5512.48    140.52 o 
 -10   4   5      263.01      144.96     35.63 o 
  -9   4   5     2674.31     2754.99     76.77 o 
  -8   4   5     1972.78     2132.70     72.12 o 
  -7   4   5     2561.72     2623.69     84.29 o 
  -6   4   5     6431.83     6631.48    120.99 o 
  -5   4   5     2268.10     2533.37     65.03 o 
  -4   4   5     1456.10     1075.62     39.75 o 
  -3   4   5    16885.83    16989.79    274.98 o 
  -2   4   5      566.50      467.85     20.81 o 
  -1   4   5    35140.68    36759.96    585.89 o 
   0   4   5      125.79      160.63     24.56 o 
   1   4   5   105521.68   111097.67   1890.94 o 
   2   4   5     7948.42     7753.72    135.12 o 
   3   4   5     1477.53     1369.54     33.77 o 
   4   4   5       20.02       52.72     18.12 o 
   5   4   5    21367.35    21953.65    309.20 o 
   6   4   5      835.68      827.76     28.30 o 
   7   4   5        1.21        3.21     19.49 o 
   8   4   5      334.90      356.96     26.80 o 
   9   4   5     2517.58     2552.87     57.71 o 
  10   4   5       69.82      117.93     33.23 o 
  11   4   5     2301.23     2413.58     63.44 o 
  12   4   5      279.13      368.66     52.06 o 
  13   4   5      796.89      803.04     59.31 o 
  14   4   5      395.99      562.93     60.41 o 
  15   4   5      189.84      210.00     79.16 o 
  16   4   5       28.10      -24.06    134.44 o 
  17   4   5      859.63     1173.30    177.81 o 
 -17   5   5       10.19       11.86    102.72 o 
 -16   5   5       73.68      -71.08     84.40 o 
 -15   5   5       47.75      121.52     85.09 o 
 -14   5   5      307.27      488.55     70.89 o 
 -13   5   5      142.87      135.78     61.29 o 
 -12   5   5     4488.28     4538.65    137.57 o 
 -11   5   5       18.00       25.64     42.07 o 
 -10   5   5        0.89      -34.93     34.93 o 
  -9   5   5       12.41      -36.30     36.30 o 
  -8   5   5     8596.32     8672.32    171.79 o 
  -7   5   5       96.82      117.39     18.18 o 
  -6   5   5     4290.94     4301.51    102.73 o 
  -5   5   5     9382.24     9382.36    192.04 o 
  -4   5   5     2251.58     2240.57     63.67 o 
  -3   5   5    12270.35    13540.29    266.17 o 
  -2   5   5    18245.13    19290.77    371.28 o 
  -1   5   5     1051.12     1251.91     45.61 o 
   0   5   5     3156.91     3227.06     66.76 o 
   1   5   5     2593.85     2314.05     53.69 o 
   2   5   5    10265.59    10341.07    191.09 o 
   3   5   5      507.62      590.32     29.57 o 
   4   5   5    69373.94    68726.64   1034.49 o 
   5   5   5    11549.91    10609.43    165.57 o 
   6   5   5     1015.46     1005.78     33.04 o 
   7   5   5    16630.32    16190.50    239.79 o 
   8   5   5    16346.46    16068.21    225.51 o 
   9   5   5     1776.81     1448.53     49.35 o 
  10   5   5     3740.47     3639.85     89.81 o 
  11   5   5      215.90      246.88     43.21 o 
  12   5   5     1563.02     1679.71     69.20 o 
  13   5   5        9.34      -50.47     50.47 o 
  14   5   5      164.08      212.66     71.85 o 
  15   5   5        9.99     -127.55    127.55 o 
  16   5   5        7.58     -133.73    133.73 o 
  17   5   5        1.18       82.44    217.78 o 
 -17   6   5        0.33       42.91    103.86 o 
 -16   6   5        0.03      -73.38     83.49 o 
 -15   6   5     1235.28     1350.75    108.20 o 
 -14   6   5       50.24       61.05     65.24 o 
 -13   6   5        4.57      -58.82     58.82 o 
 -12   6   5        0.71        6.89     55.19 o 
 -11   6   5     5115.53     4852.67    141.58 o 
 -10   6   5      144.31      127.17     37.77 o 
  -9   6   5       81.88      116.01     35.02 o 
  -8   6   5     3376.30     3158.32    186.69 o 
  -7   6   5        3.97       15.71     26.67 o 
  -6   6   5     6174.78     6464.25    141.31 o 
  -5   6   5     1161.15     1205.54     47.69 o 
  -4   6   5     2740.71     2682.01     71.43 o 
  -3   6   5    34246.36    35298.02    667.73 o 
  -2   6   5     2247.98     2212.62     55.86 o 
  -1   6   5     1663.78     1657.07     42.30 o 
   0   6   5        7.74       25.59     13.20 o 
   1   6   5    14367.99    14472.12    267.35 o 
   2   6   5      188.98      216.53     28.47 o 
   3   6   5     2020.92     2234.18     56.01 o 
   4   6   5      641.95      675.86     38.42 o 
   5   6   5    29114.66    27905.64    439.17 o 
   6   6   5      121.94      127.68     22.36 o 
   7   6   5        0.21      -20.51     22.97 o 
   8   6   5      187.08      224.49     35.21 o 
   9   6   5     3950.18     4053.75     85.89 o 
  10   6   5     1273.48     1255.53     51.91 o 
  11   6   5      629.74      667.57     55.71 o 
  12   6   5      217.88      159.95     46.56 o 
  13   6   5      406.30      498.19     70.24 o 
  14   6   5      552.79      565.28     85.02 o 
  15   6   5      348.53      418.64    140.63 o 
  16   6   5        9.57      -20.66    137.25 o 
  17   6   5      672.74      730.33    220.11 o 
 -17   7   5       32.90      -84.44    101.45 o 
 -16   7   5       30.63      -20.44     87.42 o 
 -15   7   5       57.67       90.51     84.31 o 
 -14   7   5      224.13      351.59     70.93 o 
 -13   7   5        1.13      -14.36     56.95 o 
 -12   7   5     2086.29     2184.22    108.68 o 
 -11   7   5      104.84       94.94     53.75 o 
 -10   7   5       29.08       30.76     41.83 o 
  -9   7   5     1903.53     1881.13     61.51 o 
  -8   7   5     5887.91     5997.21    134.35 o 
  -7   7   5       29.60       18.77     37.38 o 
  -6   7   5     7136.44     6873.72    167.21 o 
  -5   7   5     4880.71     4789.67    109.23 o 
  -4   7   5    27467.96    28260.21    595.62 o 
  -3   7   5     5069.39     5082.94    125.24 o 
  -2   7   5    10526.17    10061.33    212.31 o 
  -1   7   5      657.50     1029.41     44.66 o 
   0   7   5     2817.90     2344.01     86.11 o 
   1   7   5     1195.16     1345.83     67.64 o 
   2   7   5    72233.47    71348.05   1123.12 o 
   3   7   5       93.49      107.26     28.89 o 
   4   7   5    45966.17    44534.53    789.04 o 
   5   7   5       29.82      102.78     36.51 o 
   6   7   5     3200.42     3221.22     74.69 o 
   7   7   5     2009.05     2207.56     53.47 o 
   8   7   5    13295.48    12817.08    205.78 o 
   9   7   5      214.30      149.96     34.60 o 
  10   7   5      503.95      472.54     47.81 o 
  11   7   5     1163.98     1155.25     63.53 o 
  12   7   5      956.10     1034.67     73.48 o 
  13   7   5       68.87        9.06     65.97 o 
  14   7   5      265.48      257.91    122.76 o 
  15   7   5      124.54       41.34    125.68 o 
  16   7   5       16.66      -80.87    138.13 o 
  17   7   5        0.27      -24.11    207.67 o 
 -17   8   5        0.16      -33.88    102.79 o 
 -16   8   5        1.72      -85.78     85.78 o 
 -15   8   5      893.16      955.78    112.94 o 
 -14   8   5       83.84       -4.72     64.60 o 
 -13   8   5        8.34      -57.26     57.26 o 
 -12   8   5      216.36      103.92     60.09 o 
 -11   8   5     4479.58     4500.62    135.83 o 
 -10   8   5      234.74      250.83     44.70 o 
  -9   8   5      252.28      282.02     43.29 o 
  -8   8   5      153.68      138.76     35.64 o 
  -7   8   5      249.47      237.03     42.16 o 
  -6   8   5     1190.87     1208.67     57.64 o 
  -5   8   5        1.15      -18.60     33.55 o 
  -4   8   5    12083.42    12006.11    315.35 o 
  -3   8   5    28391.65    27551.21    609.21 o 
  -2   8   5     6853.71     6594.02    147.55 o 
  -1   8   5      781.72      913.53     38.72 o 
   0   8   5    10644.56     9638.99    231.79 o 
   1   8   5     7333.86     7710.85    170.84 o 
   2   8   5     8490.39     9004.02    144.81 o 
   3   8   5     1266.29     1355.49     38.09 o 
   4   8   5      205.52      297.92     28.94 o 
   5   8   5    21199.68    20666.68    383.74 o 
   6   8   5     1622.75     1420.77     48.40 o 
   7   8   5      537.83      648.19     36.55 o 
   8   8   5     2487.71     2626.33     72.82 o 
   9   8   5     3045.77     3081.26     94.30 o 
  10   8   5     2736.18     2309.00    133.39 o 
  11   8   5      342.46      205.99     51.03 o 
  12   8   5      139.76       -9.91     33.34 o 
  13   8   5      146.99      107.64     91.96 o 
  14   8   5      311.83      248.48    132.51 o 
  15   8   5      369.82      390.09    145.59 o 
  16   8   5        1.28       11.01    141.89 o 
  17   8   5      733.71      945.00    228.67 o 
 -17   9   5       41.66      114.26    129.20 o 
 -16   9   5       54.65      -52.94     86.95 o 
 -15   9   5        8.79       59.82     86.02 o 
 -14   9   5       74.92       37.04     80.10 o 
 -13   9   5        0.61       -0.80     62.18 o 
 -12   9   5     1274.06     1192.30     77.65 o 
 -11   9   5      269.55      236.05     63.43 o 
 -10   9   5        1.06      -47.61     47.61 o 
  -9   9   5     5962.94     5580.36    132.70 o 
  -8   9   5     5255.48     5083.50    138.46 o 
  -7   9   5      415.25      466.35     45.92 o 
  -6   9   5      637.42      620.43     48.02 o 
  -5   9   5     6328.54     6053.34    202.60 o 
  -4   9   5     7171.99     7356.94    184.85 o 
  -3   9   5      550.95      438.62     56.32 o 
  -2   9   5    16535.64    16480.19    410.36 o 
  -1   9   5     8283.85     8619.57    178.56 o 
   0   9   5      114.16       99.74     29.22 o 
   1   9   5     1814.89     1676.17     58.47 o 
   2   9   5     5027.31     5119.84     90.20 o 
   3   9   5      661.94      602.46     39.07 o 
   4   9   5    34725.50    34345.79    540.32 o 
   5   9   5    10516.20    11122.37    217.10 o 
   6   9   5       78.01       62.06     36.84 o 
   7   9   5      671.86      595.82     41.28 o 
   8   9   5     7747.41     7193.35    175.11 o 
   9   9   5       17.31        5.48     29.48 o 
  10   9   5     1854.65     1655.18     76.07 o 
  11   9   5     3172.53     3060.65    100.21 o 
  12   9   5      956.26     1040.72     81.82 o 
  13   9   5       14.57      -85.80     85.80 o 
  14   9   5      327.24      310.44    126.34 o 
  15   9   5      275.30      253.74    132.98 o 
  16   9   5       32.34     -139.40    139.40 o 
  17   9   5        1.61     -189.00    204.56 o 
 -17  10   5        0.31      -75.57    102.10 o 
 -16  10   5        9.35      -89.00     89.00 o 
 -15  10   5      531.65      637.08    100.50 o 
 -14  10   5       85.83       35.59     77.73 o 
 -13  10   5        0.11      -38.80     62.20 o 
 -12  10   5      212.34      194.57     61.24 o 
 -11  10   5     1649.87     1746.82     83.94 o 
 -10  10   5       29.33       35.11     49.34 o 
  -9  10   5      158.34      160.98     44.85 o 
  -8  10   5      647.52      690.69     54.44 o 
  -7  10   5      358.60      378.84     45.43 o 
  -6  10   5      117.69      157.87     44.33 o 
  -5  10   5       84.74       63.31     41.00 o 
  -4  10   5    14422.87    13561.83    316.17 o 
  -3  10   5     5173.21     5148.10    190.95 o 
  -2  10   5    10329.50    10453.17    271.55 o 
  -1  10   5    16474.11    16601.27    327.55 o 
   0  10   5      434.00      396.37     32.91 o 
   1  10   5    40927.61    39469.10    778.94 o 
   2  10   5    34297.19    33886.26    637.03 o 
   3  10   5      346.45      250.19     26.31 o 
   4  10   5     3925.63     4178.52     94.32 o 
   5  10   5     3474.02     3545.62     88.83 o 
   6  10   5       15.43       20.45     34.47 o 
   7  10   5      225.19      356.75     51.65 o 
   8  10   5     3867.04     4052.51    107.18 o 
   9  10   5     3012.81     3036.37     96.51 o 
  10  10   5     1218.26     1094.49     63.67 o 
  11  10   5     1507.53     1745.56     96.57 o 
  12  10   5      182.73      109.47     74.54 o 
  13  10   5      473.55      421.13     89.75 o 
  14  10   5      378.09      395.31    138.36 o 
  15  10   5      301.61      359.81    146.16 o 
  16  10   5        5.43       70.45    137.36 o 
 -16  11   5       33.24      -55.22     88.78 o 
 -15  11   5       23.57       35.94     87.69 o 
 -14  11   5       30.52       56.55     71.54 o 
 -13  11   5      140.60      131.61     57.80 o 
 -12  11   5     1381.59     1367.28     81.45 o 
 -11  11   5        0.66      -47.89     51.70 o 
 -10  11   5      636.09      660.51     57.20 o 
  -9  11   5     2549.48     2357.32     77.71 o 
  -8  11   5     3878.13     3593.35    103.28 o 
  -7  11   5        4.95      -31.89     45.04 o 
  -6  11   5       11.49      -29.99     42.05 o 
  -5  11   5    17371.73    16084.39    391.07 o 
  -4  11   5      732.25      761.01     52.72 o 
  -3  11   5     3117.31     2643.24     93.84 o 
  -2  11   5     4845.10     4849.89    146.05 o 
  -1  11   5     1332.63     1141.98     46.87 o 
   0  11   5     9095.04     8741.92    196.18 o 
   1  11   5      913.93      948.20     69.23 o 
   2  11   5     6197.55     5758.09    146.50 o 
   3  11   5       80.63       51.91     26.58 o 
   4  11   5    21213.64    20882.76    382.78 o 
   5  11   5        0.57      -15.88     33.74 o 
   6  11   5        3.45      -33.69     33.69 o 
   7  11   5        6.76       11.42     40.24 o 
   8  11   5     5867.04     5743.71    149.69 o 
   9  11   5      145.04       74.46     49.82 o 
  10  11   5     1576.71     1586.88     93.00 o 
  11  11   5     3704.46     3499.04    136.84 o 
  12  11   5     2136.98     2357.94    114.90 o 
  13  11   5       16.78       24.36     89.89 o 
  14  11   5      197.70      337.24    138.99 o 
  15  11   5      276.20      129.17    141.78 o 
  16  11   5        4.47     -172.67    172.67 o 
 -16  12   5       12.54      -43.99    102.42 o 
 -15  12   5      295.18      282.07     90.33 o 
 -14  12   5       80.56       90.58     83.47 o 
 -13  12   5      107.26      146.33     75.36 o 
 -12  12   5       24.15       45.41     56.04 o 
 -11  12   5      423.81      392.24     56.35 o 
 -10  12   5       45.88       34.58     49.05 o 
  -9  12   5      215.89      225.99     44.20 o 
  -8  12   5      626.41      746.28     48.08 o 
  -7  12   5       16.77      -12.63     45.05 o 
  -6  12   5      751.43      573.55     52.09 o 
  -5  12   5       78.90       48.09     39.10 o 
  -4  12   5      185.71       77.34     46.40 o 
  -3  12   5     4358.46     4359.25    138.39 o 
  -2  12   5    26796.07    26698.66    656.67 o 
  -1  12   5    17022.21    17042.48    319.60 o 
   0  12   5     2517.37     2756.95     94.15 o 
   1  12   5    28404.91    29144.18    634.55 o 
   2  12   5    22441.42    22530.69    433.94 o 
   3  12   5     1810.74     1759.96     59.61 o 
   4  12   5     9518.90    10146.26    224.76 o 
   5  12   5     7778.39     7919.98    183.52 o 
   6  12   5      944.87      823.16     53.56 o 
   7  12   5     1397.74     1398.38     61.94 o 
   8  12   5       78.74       46.48     49.81 o 
   9  12   5      540.21      496.35     68.33 o 
  10  12   5     2051.07     1917.04     99.65 o 
  11  12   5     1269.24     1318.22     91.59 o 
  12  12   5      333.83      364.20     81.95 o 
  13  12   5      270.23      210.28    129.37 o 
  14  12   5      338.88      169.61    129.13 o 
  15  12   5      319.12      314.99    147.02 o 
  16  12   5       14.63     -102.67    203.00 o 
 -16  13   5        0.40      -98.85     98.85 o 
 -15  13   5      124.38      154.03     90.96 o 
 -14  13   5       93.96      114.07     86.29 o 
 -13  13   5       54.32      104.39     81.39 o 
 -12  13   5      886.44      828.56     73.62 o 
 -11  13   5       21.75      -10.16     50.46 o 
 -10  13   5       99.08       85.16     42.98 o 
  -9  13   5     2312.70     2130.19     90.92 o 
  -8  13   5     2530.36     2170.51     89.92 o 
  -7  13   5       27.39      -38.40     38.40 o 
  -6  13   5     7833.76     7555.54    216.29 o 
  -5  13   5     8861.69     8538.88    237.29 o 
  -4  13   5       51.43       20.90     38.30 o 
  -3  13   5     3450.73     3339.42    121.93 o 
  -2  13   5      923.81      826.20     58.17 o 
  -1  13   5     4250.31     4198.87    274.48 o 
   0  13   5     2238.37     2151.08    116.80 o 
   1  13   5     1381.33     1495.22    115.77 o 
   2  13   5     1930.11     2135.52     79.15 o 
   3  13   5      743.14      733.38     58.91 o 
   4  13   5     2257.04     2280.61     88.42 o 
   5  13   5     2060.31     2106.17     82.83 o 
   6  13   5      738.79      629.48     53.55 o 
   7  13   5     5990.89     6427.97    158.52 o 
   8  13   5     1559.26     1319.72    101.60 o 
   9  13   5        4.66      -63.83     63.83 o 
  10  13   5      290.75      279.65     73.48 o 
  11  13   5     1634.86     1549.76     96.61 o 
  12  13   5     2213.19     2328.96    114.81 o 
  13  13   5       20.05     -101.14    101.14 o 
  14  13   5      112.22      101.13    138.50 o 
  15  13   5      248.15      281.97    286.22 o 
  16  13   5        0.42     -198.33    198.33 o 
 -16  14   5       12.08      -37.12    102.58 o 
 -15  14   5      314.37      235.91     93.17 o 
 -14  14   5      115.02      118.87     87.23 o 
 -13  14   5      141.88       12.71     81.37 o 
 -12  14   5      152.31      136.24     66.46 o 
 -11  14   5      216.50      158.46     60.63 o 
 -10  14   5        8.33      -27.33     52.77 o 
  -9  14   5      465.64      514.94     54.87 o 
  -8  14   5      121.72       61.92     45.22 o 
  -7  14   5     1025.13      964.69     87.91 o 
  -6  14   5     6065.83     5715.43    160.36 o 
  -5  14   5      897.78      875.48     63.82 o 
  -4  14   5      399.81      402.50     55.65 o 
  -3  14   5      758.23      752.38     57.83 o 
  -2  14   5     7615.08     7673.29    253.30 o 
  -1  14   5     1122.16     1341.71    101.00 o 
   0  14   5      272.54      220.20     44.64 o 
   1  14   5     9300.34    10294.31    397.87 o 
   2  14   5     2857.90     3321.35     96.38 o 
   3  14   5     6476.34     5937.71    155.31 o 
   4  14   5     1007.17     1258.40     64.79 o 
   5  14   5    18080.84    18196.62    382.15 o 
   6  14   5        2.56      -25.69     46.05 o 
   7  14   5     1346.29     1313.03     89.52 o 
   8  14   5     1229.55     1321.81     92.82 o 
   9  14   5       50.08      -50.47     66.21 o 
  10  14   5     2419.86     2329.54    112.24 o 
  11  14   5      408.41      546.81     82.76 o 
  12  14   5      110.26      131.71     80.54 o 
  13  14   5       24.68      -74.76     98.10 o 
  14  14   5      302.53      183.76    143.74 o 
  15  14   5      158.84      252.60    153.71 o 
 -15  15   5       71.58       12.28     90.01 o 
 -14  15   5       89.51      152.83     86.30 o 
 -13  15   5       17.97      -24.13     88.01 o 
 -12  15   5      135.29       87.07     63.74 o 
 -11  15   5        4.45      -25.84     60.73 o 
 -10  15   5        0.93      -44.45     52.66 o 
  -9  15   5     3117.57     3000.07    108.85 o 
  -8  15   5     2033.99     1885.31     76.51 o 
  -7  15   5       67.10       24.47     44.68 o 
  -6  15   5     7189.16     7111.29    191.16 o 
  -5  15   5     5461.98     5528.74    159.22 o 
  -4  15   5      135.20      145.32     51.78 o 
  -3  15   5       91.53       72.40     58.01 o 
  -2  15   5     1858.73     1991.76    103.00 o 
  -1  15   5     8839.04     9224.52    296.53 o 
   0  15   5      198.44      214.11     60.15 o 
   1  15   5       23.47       34.78     46.73 o 
   2  15   5     2033.81     2311.91     80.02 o 
   3  15   5      666.20      570.69     75.07 o 
   4  15   5     1116.43     1068.33     58.32 o 
   5  15   5       27.69      110.63     46.33 o 
   6  15   5      528.53      455.18     65.08 o 
   7  15   5     3597.24     3730.32    147.57 o 
   8  15   5     2891.98     2646.40    131.78 o 
   9  15   5      294.24      322.14     73.76 o 
  10  15   5      296.21      192.53     74.37 o 
  11  15   5     2017.54     2053.92    107.45 o 
  12  15   5     1226.24     1370.14    124.04 o 
  13  15   5      252.74       94.89    106.56 o 
  14  15   5       83.06      134.42    146.04 o 
  15  15   5       89.14      -30.33    200.67 o 
 -15  16   5      135.34      153.64     96.29 o 
 -14  16   5      267.77      204.73     92.52 o 
 -13  16   5      132.18       47.19     85.90 o 
 -12  16   5      733.34      710.96     93.10 o 
 -11  16   5      427.26      451.50     72.68 o 
 -10  16   5       30.41       54.99     87.94 o 
  -9  16   5       93.93       74.03     57.19 o 
  -8  16   5      546.15      470.03     61.03 o 
  -7  16   5        5.34       59.01     51.84 o 
  -6  16   5     4318.49     4255.51    138.33 o 
  -5  16   5       28.37       33.05     53.04 o 
  -4  16   5     1860.70     1939.17    106.68 o 
  -3  16   5      850.49      855.51     81.87 o 
  -2  16   5     3595.67     4129.31    185.68 o 
  -1  16   5     2734.14     3030.13    287.25 o 
   0  16   5     1135.84     1478.15    102.62 o 
   1  16   5     5580.64     6145.44    298.17 o 
   2  16   5      917.37      926.14     52.60 o 
   3  16   5      216.25      143.00     43.73 o 
   4  16   5      258.30      253.14     52.92 o 
   5  16   5     7508.32     7310.69    203.32 o 
   6  16   5      964.86     1287.16     81.89 o 
   7  16   5      131.02      154.43     71.35 o 
   8  16   5     3879.57     4168.61    163.23 o 
   9  16   5        3.09      -55.85     71.64 o 
  10  16   5      206.27      182.02     80.08 o 
  11  16   5      379.70      418.15     85.01 o 
  12  16   5       90.01        7.42    103.11 o 
  13  16   5        4.96     -115.13    172.51 o 
  14  16   5      411.03      420.80    151.05 o 
  15  16   5      151.27     -170.33    193.67 o 
 -15  17   5        8.73      -80.24    100.67 o 
 -14  17   5       35.27        7.18     90.34 o 
 -13  17   5       30.93       70.89     87.62 o 
 -12  17   5       31.46      -63.20     82.29 o 
 -11  17   5       68.69       30.98     63.33 o 
 -10  17   5       53.93       62.03     60.14 o 
  -9  17   5     1196.54     1155.91     74.85 o 
  -8  17   5      546.25      550.62     63.25 o 
  -7  17   5        7.98      -30.74     51.89 o 
  -6  17   5      996.49      932.77     73.48 o 
  -5  17   5     7916.32     7982.14    270.03 o 
  -4  17   5        5.24       92.28     68.20 o 
  -3  17   5      768.65      742.02     78.17 o 
  -2  17   5     5920.31     6593.70    462.63 o 
  -1  17   5    16878.65    17138.89    618.03 o 
   0  17   5       47.94       21.57     66.00 o 
   1  17   5        7.98      -24.97     39.74 o 
   2  17   5     3398.03     3348.20    175.00 o 
   3  17   5       74.66       76.90     46.90 o 
   4  17   5      716.63      760.28     59.19 o 
   5  17   5      228.72      257.21     62.46 o 
   6  17   5      549.02      552.74     70.92 o 
   7  17   5     2683.55     2464.51    126.25 o 
   8  17   5     2665.88     2800.45    138.41 o 
   9  17   5        0.68      -73.17     94.98 o 
  10  17   5     1005.19      969.72     95.91 o 
  11  17   5     1694.27     1666.86    117.57 o 
  12  17   5      625.33      402.52    132.25 o 
  13  17   5       25.42      -48.52    110.45 o 
  14  17   5        0.36       69.16    134.97 o 
 -14  18   5       97.25       17.96     92.13 o 
 -13  18   5      188.33      208.78    103.17 o 
 -12  18   5      425.38      354.60     91.86 o 
 -11  18   5       70.94       49.29     78.13 o 
 -10  18   5        0.58      -42.66     62.60 o 
  -9  18   5       45.06      -59.38     59.38 o 
  -8  18   5     1742.26     1953.72    124.61 o 
  -7  18   5      888.68      954.69     80.00 o 
  -6  18   5     1458.50     1412.07     81.05 o 
  -5  18   5      626.50      853.32     96.38 o 
  -4  18   5        7.42       47.69     80.42 o 
  -3  18   5      645.19      707.16     92.79 o 
  -2  18   5     3703.31     4203.57    240.60 o 
  -1  18   5     3193.66     3768.74    357.56 o 
   0  18   5      197.94      320.40     85.11 o 
   1  18   5     4712.60     4714.70    299.52 o 
   2  18   5      674.57     1046.94     89.88 o 
   3  18   5       78.25      -34.98     56.42 o 
   4  18   5     2397.35     2405.85    122.05 o 
   5  18   5       81.50       -2.51     94.02 o 
   6  18   5      587.77      626.25     74.59 o 
   7  18   5        2.59      -24.57    102.95 o 
   8  18   5     1130.53     1260.58     98.39 o 
   9  18   5      233.57      242.02     78.36 o 
  10  18   5        4.52       16.32     79.26 o 
  11  18   5      223.23      304.36    134.88 o 
  12  18   5      231.98      237.45    127.55 o 
  13  18   5       39.09      -25.06    130.55 o 
  14  18   5      657.48      521.11    204.56 o 
 -14  19   5        1.58      -21.47     95.60 o 
 -13  19   5      166.96      173.62     93.87 o 
 -12  19   5       99.94      100.74     87.22 o 
 -11  19   5        7.88       -7.31     84.97 o 
 -10  19   5      111.56       40.12     72.20 o 
  -9  19   5      324.24      287.98     75.02 o 
  -8  19   5       18.49       12.14     67.12 o 
  -7  19   5      103.09       38.81     64.96 o 
  -6  19   5      614.94      727.70     74.81 o 
  -5  19   5     5322.65     5059.18    160.37 o 
  -4  19   5      830.76      854.69    101.79 o 
  -3  19   5     1358.13     1425.26    111.19 o 
  -2  19   5      506.19      758.13    110.41 o 
  -1  19   5     2830.09     3128.53    327.81 o 
   0  19   5        0.77       39.02     74.65 o 
   1  19   5      368.25      433.80    101.04 o 
   2  19   5     1359.61     1344.72    156.57 o 
   3  19   5       80.91       -4.88    104.21 o 
   4  19   5     5416.80     5602.41    198.78 o 
   5  19   5     2137.70     2180.20    109.06 o 
   6  19   5     1462.43     1234.96     89.92 o 
   7  19   5     5371.10     5572.80    193.58 o 
   8  19   5     1156.72     1312.72     99.18 o 
   9  19   5       44.33      -42.50     80.63 o 
  10  19   5      309.54      125.79    127.91 o 
  11  19   5      992.97     1205.42    152.46 o 
  12  19   5      484.44      274.01    135.02 o 
  13  19   5       13.42       90.21    135.26 o 
  14  19   5       32.27      170.33    202.22 o 
 -13  20   5      123.46      -45.72    102.43 o 
 -12  20   5       77.54        3.85    106.50 o 
 -11  20   5       23.04       27.97    102.69 o 
 -10  20   5        3.53      -43.71     73.42 o 
  -9  20   5        1.55      -41.29     65.80 o 
  -8  20   5      899.07      963.00     84.89 o 
  -7  20   5      182.74      204.58     70.04 o 
  -6  20   5     1597.21     1761.00     94.55 o 
  -5  20   5      319.41      363.75     74.65 o 
  -4  20   5      656.32      791.61     75.32 o 
  -3  20   5     2418.23     2689.83    151.51 o 
  -2  20   5     4321.81     4829.12    213.23 o 
  -1  20   5      102.52      186.84     82.74 o 
   0  20   5      590.18      865.34    102.14 o 
   1  20   5        5.76      -37.81     77.26 o 
   2  20   5      667.39     1065.51    134.49 o 
   3  20   5      449.16      284.36     91.79 o 
   4  20   5     1454.68     1842.49    151.44 o 
   5  20   5       60.96       76.71     86.11 o 
   6  20   5      317.17      568.49    116.76 o 
   7  20   5       12.63      103.93     75.56 o 
   8  20   5       42.58       69.26     78.27 o 
   9  20   5       89.24       72.52     82.20 o 
  10  20   5      570.83      651.27     96.47 o 
  11  20   5       29.02      -20.03    126.17 o 
  12  20   5       60.08       59.22    132.27 o 
  13  20   5        5.67       13.51    136.85 o 
 -13  21   5       67.49       64.45    115.08 o 
 -12  21   5        0.27      -48.46    109.96 o 
 -11  21   5       33.89     -106.27    106.27 o 
 -10  21   5       19.09       -8.66    136.05 o 
  -9  21   5      771.29      888.72     86.42 o 
  -8  21   5       46.66      -13.75     70.59 o 
  -7  21   5      219.69      198.22     70.33 o 
  -6  21   5      837.17      845.79     79.22 o 
  -5  21   5     1246.27     1222.95    114.09 o 
  -4  21   5     1618.94     1564.26    123.55 o 
  -3  21   5     1238.44     1272.94    113.87 o 
  -2  21   5      120.18      233.46     86.55 o 
  -1  21   5      715.76      861.65    106.32 o 
   0  21   5     1279.29     1547.35    117.41 o 
   1  21   5     2645.58     3242.83    372.17 o 
   2  21   5      844.68     1004.13    176.82 o 
   3  21   5      272.13      101.71     75.11 o 
   4  21   5      609.41      559.00    128.89 o 
   5  21   5      324.02      295.28    124.96 o 
   6  21   5      873.63      939.90    128.80 o 
   7  21   5     2379.10     2008.65    157.03 o 
   8  21   5      587.88      560.71    126.29 o 
   9  21   5       89.98      102.52     84.07 o 
  10  21   5       12.26       47.93    124.86 o 
  11  21   5      561.36      632.12    143.24 o 
  12  21   5      125.26       96.93    138.53 o 
  13  21   5        0.42      163.00    137.48 o 
 -12  22   5      203.63      294.84    120.08 o 
 -11  22   5      111.18      -31.62    110.85 o 
 -10  22   5       13.04       -1.78    106.80 o 
  -9  22   5      554.35      630.00     86.43 o 
  -8  22   5      159.54      189.80     75.78 o 
  -7  22   5        0.47       14.11     67.50 o 
  -6  22   5      609.71      647.89     78.03 o 
  -5  22   5       33.49      -10.92     96.23 o 
  -4  22   5       80.59      -18.62     90.76 o 
  -3  22   5      792.74      918.61    186.64 o 
  -2  22   5     2643.69     3153.29    488.97 o 
  -1  22   5      103.89       16.46     90.38 o 
   0  22   5     2676.63     3267.60    238.12 o 
   1  22   5      125.87       74.33    155.13 o 
   2  22   5     2014.93     2730.16    512.17 o 
   3  22   5      964.61     1097.86    193.79 o 
   4  22   5       86.66       19.81    253.17 o 
   5  22   5      243.51      310.47    184.02 o 
   6  22   5      296.52      392.40    148.45 o 
   7  22   5      373.22      437.97    125.75 o 
   8  22   5      172.72      192.62    122.54 o 
   9  22   5       38.45       -2.05    127.00 o 
  10  22   5      695.97      618.76    139.75 o 
  11  22   5       45.57      103.05    137.46 o 
  12  22   5        0.60       -8.86    130.86 o 
 -12  23   5       36.76     -215.00    225.93 o 
 -11  23   5       71.29       51.87    113.84 o 
 -10  23   5       30.35      -13.67    108.66 o 
  -9  23   5     1315.96     1494.67    134.75 o 
  -8  23   5      107.28      179.81    109.37 o 
  -7  23   5       39.04       57.82    104.38 o 
  -6  23   5      118.72       61.63    103.38 o 
  -5  23   5     1782.01     2080.81    157.41 o 
  -4  23   5      740.67      824.90    124.59 o 
  -3  23   5       18.26        1.29     92.76 o 
  -2  23   5      291.21      215.54     96.92 o 
  -1  23   5     1402.75     1431.75    196.00 o 
   0  23   5      652.98      773.54    156.09 o 
   1  23   5       59.64       33.69    152.60 o 
   2  23   5       36.22     -190.56    190.56 o 
   3  23   5       81.90      117.38    165.30 o 
   4  23   5       14.65      -70.93    159.70 o 
   5  23   5       50.70     -215.54    256.67 o 
   6  23   5       40.79      198.33    202.22 o 
   7  23   5      171.17      -89.86    151.28 o 
   8  23   5      395.41      347.15    124.73 o 
   9  23   5      132.63       88.68    122.73 o 
  10  23   5       47.58       92.11    129.56 o 
  11  23   5      844.55     1257.00    163.56 o 
  12  23   5       53.59       36.62    139.66 o 
 -11  24   5       34.68       30.10    160.65 o 
 -10  24   5        0.70       32.38    112.20 o 
  -9  24   5      260.65      160.11    112.89 o 
  -8  24   5      202.61      168.93    109.31 o 
  -7  24   5        5.25      -45.87    101.99 o 
  -6  24   5        5.79     -126.11    126.11 o 
  -5  24   5      234.34      220.57    102.97 o 
  -4  24   5      332.67      494.87    106.60 o 
  -3  24   5       30.94      -55.75     92.49 o 
  -2  24   5     1411.16     1740.12    404.83 o 
  -1  24   5      676.26      551.22    162.08 o 
   0  24   5      417.78      378.60    171.31 o 
   1  24   5      159.76     -122.31    163.06 o 
   2  24   5     3288.84     4110.54    404.06 o 
   3  24   5      380.42      209.56    180.44 o 
   4  24   5      761.40      800.26    187.18 o 
   5  24   5       35.40     -123.75    285.44 o 
   6  24   5      222.63      276.89    213.11 o 
   7  24   5      303.40      218.56    206.11 o 
   8  24   5      432.70      150.89    206.11 o 
   9  24   5       50.41      143.73    130.58 o 
  10  24   5       62.35       35.23    169.56 o 
  11  24   5      249.01      459.50    151.12 o 
 -11  25   5       16.49       67.70    131.70 o 
 -10  25   5      181.47       74.20    118.57 o 
  -9  25   5      500.51      658.99    145.88 o 
  -8  25   5       14.57      -63.18    111.11 o 
  -7  25   5       89.53      107.69    114.97 o 
  -6  25   5        3.50       13.23    106.39 o 
  -5  25   5     2013.98     2499.45    324.04 o 
  -4  25   5        3.74     -101.82    126.51 o 
  -3  25   5       39.44       93.66    151.33 o 
  -2  25   5       16.98      -37.99    141.23 o 
  -1  25   5      373.91      491.53    155.91 o 
   0  25   5        8.47       25.94    147.92 o 
   1  25   5      498.74      411.66    171.81 o 
   2  25   5      372.46      597.51    177.18 o 
   3  25   5       18.52      -83.24    163.82 o 
   4  25   5      180.15      241.82    227.50 o 
   5  25   5      197.70      244.22    210.78 o 
   6  25   5       28.96       82.44    212.33 o 
   7  25   5      162.14      295.56    213.11 o 
   8  25   5       44.26      -81.67    205.33 o 
   9  25   5      118.25      290.11    211.56 o 
  10  25   5      140.35      170.83    137.20 o 
 -10  26   5        2.59       28.08    156.91 o 
  -9  26   5        4.70      -52.27    167.60 o 
  -8  26   5       75.14      -22.23    121.10 o 
  -7  26   5       74.66      136.59    111.22 o 
  -6  26   5      128.38      193.11    108.24 o 
  -5  26   5        7.35       96.11    109.61 o 
  -4  26   5       40.46      192.56    157.71 o 
  -3  26   5       57.82       89.15    153.79 o 
  -2  26   5     1173.95     1623.11    193.89 o 
  -1  26   5      674.02      674.05    172.86 o 
   0  26   5       10.16       67.55    162.36 o 
   1  26   5      135.40        6.91    173.44 o 
   2  26   5     2053.96     2834.22    414.17 o 
   3  26   5      507.71      534.30    189.06 o 
   4  26   5     1211.51     1235.86    206.83 o 
   5  26   5        9.38     -115.89    207.67 o 
   6  26   5      181.24      314.22    222.44 o 
   7  26   5       13.94      138.44    212.33 o 
   8  26   5       43.28      155.56    215.44 o 
   9  26   5        6.34      -31.11    210.00 o 
  -9  27   5      427.82      659.28    138.29 o 
  -8  27   5        4.31      -46.59    143.16 o 
  -7  27   5      142.53      179.57    130.00 o 
  -6  27   5       78.09       89.42    111.60 o 
  -5  27   5      919.29     1009.65    182.69 o 
  -4  27   5        7.43     -153.88    153.88 o 
  -3  27   5        1.20      -68.34    158.12 o 
  -2  27   5      173.57      462.26    167.85 o 
  -1  27   5       22.98       65.26    168.15 o 
   0  27   5       49.96      136.55    170.14 o 
   1  27   5        1.44     -148.69    157.27 o 
   2  27   5       11.99      185.90    269.11 o 
   3  27   5      128.68      227.35    178.36 o 
   4  27   5        1.40       43.99    182.53 o 
   5  27   5      513.00      728.78    262.89 o 
   6  27   5      242.44      227.89    220.11 o 
   7  27   5      930.59     1271.67    276.89 o 
   8  27   5        6.07      274.56    228.67 o 
   9  27   5      285.37      360.11    227.11 o 
  -8  28   5        2.98       66.64    117.32 o 
  -7  28   5        1.44       67.88    142.21 o 
  -6  28   5      448.82      638.27    180.58 o 
  -5  28   5       24.19       12.88    155.58 o 
  -4  28   5       68.81       14.41    165.98 o 
  -3  28   5        0.48      -10.76    158.26 o 
  -2  28   5      984.21     1293.63    203.39 o 
  -1  28   5      134.05      124.70    166.90 o 
   0  28   5       55.57      104.66    166.66 o 
   1  28   5        0.41       11.92    164.05 o 
   2  28   5      288.98      361.75    166.51 o 
   3  28   5      306.91      421.14    357.00 o 
   4  28   5      130.27      127.56    246.56 o 
   5  28   5       33.63      439.44    242.67 o 
   6  28   5       85.07      165.67    246.56 o 
   7  28   5       25.30     -107.33    214.67 o 
   8  28   5        1.62       91.78    222.44 o 
  -7  29   5       74.26       13.95    173.21 o 
  -6  29   5      243.33      248.01    174.35 o 
  -5  29   5      369.16      536.76    178.84 o 
  -4  29   5        4.71     -137.58    161.44 o 
  -3  29   5       62.78      296.92    170.39 o 
  -2  29   5       12.53       37.78    171.63 o 
  -1  29   5      143.53      298.70    173.63 o 
   0  29   5      130.34      241.32    262.11 o 
   1  29   5       69.22       64.96    197.94 o 
   2  29   5        1.23      -38.89    173.79 o 
   3  29   5      201.35      359.25    265.22 o 
   4  29   5      187.13      430.89    252.78 o 
   5  29   5      276.91      479.89    262.11 o 
   6  29   5       58.42      301.78    251.22 o 
  -5  30   5       19.29      146.92    170.29 o 
  -4  30   5        3.09       97.93    176.39 o 
  -3  30   5      155.33      200.09    300.61 o 
  -2  30   5      361.37      348.86    183.83 o 
  -1  30   5       69.76      213.61    180.58 o 
   0  30   5      192.46       97.37    177.09 o 
   1  30   5        3.12       -7.97    166.09 o 
   2  30   5      282.30      409.35    177.72 o 
   3  30   5       19.66      -10.11    248.11 o 
   4  30   5       13.55       11.67    255.11 o 
   5  30   5       34.39      -71.56    243.44 o 
  -3  31   5      338.77      282.87    183.27 o 
  -2  31   5      160.61      469.36    278.83 o 
  -1  31   5      412.88      395.79    184.08 o 
   0  31   5       42.75      -60.55    167.77 o 
   1  31   5        3.12       19.02    174.93 o 
   2  31   5       57.52      130.62    175.41 o 
   3  31   5       15.53      202.22    257.44 o 
 -16   0   6      148.87      170.33    168.39 o 
 -14   0   6       16.75       42.99     78.98 o 
 -12   0   6     5314.94     5640.01    200.63 o 
 -10   0   6      316.45      337.41     48.01 o 
  -8   0   6     5127.28     4846.89    141.22 o 
  -6   0   6       58.06       54.90     39.74 o 
  -4   0   6    58258.15    63292.85   1794.96 o 
  -2   0   6      261.24      380.90     22.35 o 
   0   0   6     4008.35     4901.85    128.36 o 
   2   0   6    13869.63    14202.46    297.97 o 
   4   0   6    72560.29    77141.95   1950.65 o 
   6   0   6     6965.79     6832.63    170.74 o 
   8   0   6    51005.83    50152.99   1097.08 o 
  10   0   6        9.58        7.07     47.03 o 
  12   0   6     2343.24     2218.78    153.31 o 
  14   0   6       53.92      -74.25    104.58 o 
  16   0   6       25.82     -114.94    114.94 o 
 -17   1   6       74.38       98.93    107.36 o 
 -16   1   6        0.59       12.93     84.92 o 
 -15   1   6      674.31      958.29     81.86 o 
 -14   1   6        0.11       20.79     53.75 o 
 -13   1   6        2.68      -45.52     45.52 o 
 -12   1   6       16.61       21.31     42.49 o 
 -11   1   6     3912.04     4014.09     95.71 o 
 -10   1   6       16.05      -20.90     29.22 o 
  -9   1   6     6920.23     6509.45    148.07 o 
  -8   1   6      228.95      197.30     31.49 o 
  -7   1   6      906.58      870.38     40.99 o 
  -6   1   6     2871.29     2974.01     73.66 o 
  -5   1   6    22689.33    24087.23    467.44 o 
  -4   1   6     2331.50     2400.65     51.62 o 
  -3   1   6    32745.95    33647.38    475.73 o 
  -2   1   6      628.78      468.49     17.33 o 
  -1   1   6    31838.30    33437.41    495.05 o 
   0   1   6     2342.78     2133.22     49.26 o 
   1   1   6    31799.45    33693.54    506.98 o 
   2   1   6    25884.43    25870.69    372.16 o 
   3   1   6     1530.35     1757.04     43.03 o 
   4   1   6      216.84      241.09     34.20 o 
   5   1   6    23617.35    24554.37    359.07 o 
   6   1   6     1643.31     1685.56     45.19 o 
   7   1   6      172.37      123.87     26.07 o 
   8   1   6       13.73       98.43     39.48 o 
   9   1   6     4752.76     4627.57     89.03 o 
  10   1   6       93.85       76.37     32.27 o 
  11   1   6     5457.60     5490.39    105.86 o 
  12   1   6       38.33      -16.07     49.25 o 
  13   1   6      140.78       96.47     54.29 o 
  14   1   6        9.38      -10.41     56.93 o 
  15   1   6     1384.92     1680.69    107.49 o 
  16   1   6        0.07      -72.51     79.38 o 
  17   1   6      549.79      676.83     94.94 o 
 -17   2   6        2.44      -17.79    106.74 o 
 -16   2   6      111.25       33.01    103.61 o 
 -15   2   6       44.87       43.74     66.76 o 
 -14   2   6       39.93       55.62     52.15 o 
 -13   2   6        0.42      -19.68     46.55 o 
 -12   2   6     3864.60     3958.42    104.77 o 
 -11   2   6      140.81      100.80     40.82 o 
 -10   2   6        3.30      -32.03     32.03 o 
  -9   2   6     1315.46     1410.79     51.43 o 
  -8   2   6    14674.80    15465.40    263.98 o 
  -7   2   6     1267.00     1177.88     43.12 o 
  -6   2   6      359.10      336.46     31.33 o 
  -5   2   6       14.35       15.66     26.25 o 
  -4   2   6    30281.71    32150.94    454.84 o 
  -3   2   6    27013.93    27251.88    381.44 o 
  -2   2   6      234.47      160.45     15.83 o 
  -1   2   6     1156.55     1462.88     35.36 o 
   0   2   6     3135.49     3019.94     56.67 o 
   1   2   6        2.86       -9.83     16.99 o 
   2   2   6     2021.55     2304.38     48.55 o 
   3   2   6    12499.30    11800.94    177.41 o 
   4   2   6    57460.92    59970.71    923.07 o 
   5   2   6     1043.34     1076.06     40.15 o 
   6   2   6     1430.07     1504.57     43.61 o 
   7   2   6      120.68      164.54     24.34 o 
   8   2   6    18472.87    18879.02    271.26 o 
   9   2   6      167.04      258.27     35.40 o 
  10   2   6        0.34      -16.40     31.93 o 
  11   2   6      944.66     1129.86     52.45 o 
  12   2   6     3525.77     3636.63    104.39 o 
  13   2   6       55.24      -33.57     51.30 o 
  14   2   6       11.99       -7.05     55.24 o 
  15   2   6       23.14       17.06     82.05 o 
  16   2   6       31.13       10.44     86.61 o 
  17   2   6       12.06       38.31     91.76 o 
 -17   3   6       47.33       40.73    125.95 o 
 -16   3   6        2.04      -48.45     95.47 o 
 -15   3   6      442.08      576.04     90.02 o 
 -14   3   6       12.99      -69.38     69.38 o 
 -13   3   6       24.98       44.76     47.94 o 
 -12   3   6       81.56      126.59     47.22 o 
 -11   3   6     4787.30     4773.53    114.34 o 
 -10   3   6       90.39       38.36     34.76 o 
  -9   3   6     2219.31     2295.37     74.10 o 
  -8   3   6      859.91      872.72     47.40 o 
  -7   3   6     1346.74     1513.26     55.36 o 
  -6   3   6        7.57       34.51     27.28 o 
  -5   3   6    28800.17    28826.59    472.10 o 
  -4   3   6      524.93      576.37     24.29 o 
  -3   3   6       51.35       55.96     25.19 o 
  -2   3   6     2415.81     2442.92     47.78 o 
  -1   3   6     4731.02     5801.37    110.02 o 
   0   3   6       44.98       21.12     14.26 o 
   1   3   6    40516.92    41550.45    617.88 o 
   2   3   6    67828.79    67956.48   1007.05 o 
   3   3   6     2043.12     2104.95     48.83 o 
   4   3   6      334.13      289.65     43.42 o 
   5   3   6     8643.75     9025.98    150.02 o 
   6   3   6       22.47       32.72     21.99 o 
   7   3   6     2012.16     2016.76     50.26 o 
   8   3   6      134.69      168.72     36.22 o 
   9   3   6     6104.11     6335.95    120.32 o 
  10   3   6     1524.75     1723.87     57.84 o 
  11   3   6     3023.63     3110.63     83.53 o 
  12   3   6        8.39       64.51     49.41 o 
  13   3   6       93.25        1.80     51.64 o 
  14   3   6       25.47      -17.87     55.14 o 
  15   3   6      846.70     1160.02     98.78 o 
  16   3   6        2.35      -79.30     92.69 o 
  17   3   6      395.91      415.33    215.44 o 
 -17   4   6        9.05      -25.40    129.50 o 
 -16   4   6       41.83      -64.37     88.41 o 
 -15   4   6       66.87       77.03     86.71 o 
 -14   4   6       97.83       48.47     63.26 o 
 -13   4   6       89.28      156.62     59.36 o 
 -12   4   6     2872.21     2815.27    102.59 o 
 -11   4   6      348.17      181.39     45.10 o 
 -10   4   6      104.63      148.95     40.17 o 
  -9   4   6      424.12      481.62     48.14 o 
  -8   4   6    23328.99    23128.37    419.42 o 
  -7   4   6     1013.80     1102.40     46.47 o 
  -6   4   6        4.79      -17.97     17.97 o 
  -5   4   6     6029.80     5996.62    105.08 o 
  -4   4   6     2898.43     2864.99     57.24 o 
  -3   4   6     1384.93     1441.11     39.21 o 
  -2   4   6     1211.89     1206.29     35.66 o 
  -1   4   6     3492.44     3078.40     76.04 o 
   0   4   6     3942.13     3810.43     76.80 o 
   1   4   6     1173.24     1233.73     42.60 o 
   2   4   6     1673.34     1364.09     42.16 o 
   3   4   6      605.25      667.83     24.22 o 
   4   4   6    28714.26    28966.37    418.47 o 
   5   4   6     3528.44     3217.65     71.84 o 
   6   4   6       33.30       42.66     23.74 o 
   7   4   6        5.65       -5.76     23.38 o 
   8   4   6     7277.96     7230.58    124.23 o 
   9   4   6      156.68      160.83     32.88 o 
  10   4   6       28.58       89.25     43.04 o 
  11   4   6      202.49      371.43     50.20 o 
  12   4   6     4577.81     4879.05    120.08 o 
  13   4   6        4.12      -50.25     50.25 o 
  14   4   6        0.66       55.49     56.60 o 
  15   4   6      196.78      337.78     96.48 o 
  16   4   6       19.71       91.67    140.75 o 
  17   4   6       40.51      -60.67    199.11 o 
 -17   5   6       29.78       42.54    127.95 o 
 -16   5   6        3.68      -82.58     84.68 o 
 -15   5   6      401.36      540.14     93.85 o 
 -14   5   6      159.55      127.92     66.45 o 
 -13   5   6        0.55      -55.65     55.65 o 
 -12   5   6       17.51       -8.93     58.24 o 
 -11   5   6     3009.49     3412.01    101.67 o 
 -10   5   6       21.60       72.18     37.67 o 
  -9   5   6     2259.31     2104.61     77.48 o 
  -8   5   6        3.48       -0.56     39.44 o 
  -7   5   6     1772.44     1736.49     60.22 o 
  -6   5   6     3971.69     4527.27     95.98 o 
  -5   5   6    12004.85    11602.61    212.74 o 
  -4   5   6     4929.88     4607.28     95.92 o 
  -3   5   6       42.61       32.01     28.00 o 
  -2   5   6     5844.81     6118.22    109.73 o 
  -1   5   6    15093.09    15668.84    253.64 o 
   0   5   6     2994.01     3273.58     74.60 o 
   1   5   6    46117.32    46227.90    749.81 o 
   2   5   6     5622.87     5758.60    108.74 o 
   3   5   6     8242.22     8378.15    157.83 o 
   4   5   6      617.39      594.23     27.22 o 
   5   5   6    27208.23    27663.91    426.32 o 
   6   5   6     2062.19     2112.89     65.89 o 
   7   5   6     6236.80     5935.60    104.86 o 
   8   5   6        8.08       61.39     29.19 o 
   9   5   6     1564.90     1658.55     68.93 o 
  10   5   6     2947.25     3121.21     92.97 o 
  11   5   6     3901.78     3737.18    106.32 o 
  12   5   6      286.52      335.34     52.54 o 
  13   5   6      118.61       26.00     56.93 o 
  14   5   6        7.52      -47.95     80.05 o 
  15   5   6      534.60      639.65     98.53 o 
  16   5   6        0.14      -95.79    153.22 o 
  17   5   6      202.20      248.11    206.11 o 
 -17   6   6       52.38      -35.26    146.17 o 
 -16   6   6       10.12      -70.57     86.36 o 
 -15   6   6       76.65        6.64    106.09 o 
 -14   6   6       56.01      113.01     67.03 o 
 -13   6   6       55.13      -46.87     57.36 o 
 -12   6   6     4186.22     4246.58    136.10 o 
 -11   6   6      222.43      184.16     58.78 o 
 -10   6   6       25.29        9.78     37.22 o 
  -9   6   6       35.06        3.88     47.66 o 
  -8   6   6    18192.03    17436.54    383.25 o 
  -7   6   6      523.47      604.84     48.47 o 
  -6   6   6      238.67      232.68     34.20 o 
  -5   6   6    10961.94    10804.39    220.34 o 
  -4   6   6     3507.40     3398.43     90.20 o 
  -3   6   6       29.01       -6.33     27.13 o 
  -2   6   6      547.50      519.01     27.58 o 
  -1   6   6       36.48      111.46     27.19 o 
   0   6   6    22067.97    22029.02    364.24 o 
   1   6   6      182.62      273.46     26.79 o 
   2   6   6      512.59      606.21     30.50 o 
   3   6   6     5645.51     5076.73    101.96 o 
   4   6   6     5473.16     5646.39    122.65 o 
   5   6   6     2199.42     2209.03    118.78 o 
   6   6   6     2476.74     2407.87     62.29 o 
   7   6   6        7.06      -26.88     26.88 o 
   8   6   6    17471.36    17149.00    314.22 o 
   9   6   6       90.50       87.95     41.79 o 
  10   6   6      255.47      197.05     51.36 o 
  11   6   6      278.45      508.80     59.14 o 
  12   6   6     4146.19     4437.63    137.62 o 
  13   6   6      142.62      151.34     67.18 o 
  14   6   6        0.53      -28.78     83.86 o 
  15   6   6      204.26      304.46    143.24 o 
  16   6   6        7.00      -43.04    140.39 o 
  17   6   6       31.71        0.00    223.22 o 
 -17   7   6       54.94      -66.60    107.78 o 
 -16   7   6        9.59      -13.11     90.54 o 
 -15   7   6      456.52      588.52     92.83 o 
 -14   7   6      325.21      255.25     70.12 o 
 -13   7   6       94.60       73.21     60.96 o 
 -12   7   6       79.10      141.46     61.67 o 
 -11   7   6     1244.92     1562.07     80.02 o 
 -10   7   6      181.54      181.44     46.91 o 
  -9   7   6     3918.78     3862.11    102.48 o 
  -8   7   6       13.34       16.37     42.59 o 
  -7   7   6      212.11      244.65     43.73 o 
  -6   7   6     1051.80     1117.04     56.13 o 
  -5   7   6     8855.98     8842.53    184.33 o 
  -4   7   6        2.20      -26.28     26.28 o 
  -3   7   6     1926.37     1871.93     92.26 o 
  -2   7   6     2864.02     3104.82     72.98 o 
  -1   7   6    94243.55    96081.67   1538.89 o 
   0   7   6     5621.05     5655.56     98.20 o 
   1   7   6    22711.22    23514.84    443.10 o 
   2   7   6     8990.54     8767.04    156.67 o 
   3   7   6     2995.31     2934.23     70.35 o 
   4   7   6      336.98      414.66     36.60 o 
   5   7   6    46696.96    47282.60    920.82 o 
   6   7   6      553.95      634.82     42.19 o 
   7   7   6     5640.50     5343.80    115.67 o 
   8   7   6      857.51      876.56     50.20 o 
   9   7   6       61.90      -10.69     41.54 o 
  10   7   6      180.41      156.91     55.74 o 
  11   7   6     5772.86     5803.60    157.73 o 
  12   7   6       48.28      125.27     62.92 o 
  13   7   6       63.39      -26.61     64.75 o 
  14   7   6      252.27       93.29    141.56 o 
  15   7   6      534.53      482.66    149.53 o 
  16   7   6        9.02     -123.99    142.37 o 
  17   7   6      165.48      -42.78    213.11 o 
 -17   8   6       35.60      147.66    128.96 o 
 -16   8   6       39.79       -4.66     91.89 o 
 -15   8   6      259.15      299.56    136.32 o 
 -14   8   6       18.06       18.34     80.21 o 
 -13   8   6       41.25        8.10     63.49 o 
 -12   8   6     3630.95     3494.28    126.05 o 
 -11   8   6      151.37      123.48     55.50 o 
 -10   8   6       29.68      -55.33     62.91 o 
  -9   8   6      465.62      362.75     52.91 o 
  -8   8   6    13918.46    13686.47    308.40 o 
  -7   8   6     1189.19     1171.41     59.88 o 
  -6   8   6     1356.02     1334.54     61.38 o 
  -5   8   6      795.12      742.08     46.66 o 
  -4   8   6     4876.13     4100.00    110.97 o 
  -3   8   6     1746.53     1758.33     77.15 o 
  -2   8   6      240.29      256.31     26.00 o 
  -1   8   6     5483.61     5433.28    103.97 o 
   0   8   6    31681.35    31771.98    511.53 o 
   1   8   6     5556.95     5425.73    163.30 o 
   2   8   6     2761.00     2784.68     70.92 o 
   3   8   6     2443.04     2275.23     64.42 o 
   4   8   6     6333.98     6487.72    137.13 o 
   5   8   6    14324.47    14111.52    273.11 o 
   6   8   6     2025.82     1955.17     68.84 o 
   7   8   6     1571.52     1523.67     58.75 o 
   8   8   6    12890.06    13443.70    268.90 o 
   9   8   6      526.33      533.31     50.95 o 
  10   8   6      838.76      841.66     65.87 o 
  11   8   6      898.73      967.41     69.76 o 
  12   8   6     3439.24     3495.82    123.57 o 
  13   8   6       88.05      -82.96     83.93 o 
  14   8   6        3.02      -96.39    129.41 o 
  15   8   6      115.24      189.18    140.71 o 
  16   8   6        3.03     -140.16    140.16 o 
 -17   9   6       34.91     -141.56    206.89 o 
 -16   9   6       33.19      -90.59     93.18 o 
 -15   9   6      629.88      970.53    103.97 o 
 -14   9   6      166.33       85.27     84.22 o 
 -13   9   6        0.62      -33.70     61.02 o 
 -12   9   6       26.80       -6.95     59.18 o 
 -11   9   6      909.28     1037.79     74.56 o 
 -10   9   6      142.29       52.56     72.68 o 
  -9   9   6      439.09      339.61     54.42 o 
  -8   9   6      213.92      320.33     60.73 o 
  -7   9   6      311.03      280.75     44.96 o 
  -6   9   6    17508.44    16940.22    370.85 o 
  -5   9   6    12351.41    11998.55    270.73 o 
  -4   9   6     1547.10     1437.07     56.38 o 
  -3   9   6       92.85       42.67     37.22 o 
  -2   9   6     8007.77     8252.01    199.51 o 
  -1   9   6    27975.60    28262.10    733.35 o 
   0   9   6      124.35      189.80     28.67 o 
   1   9   6    25704.40    26354.67    674.60 o 
   2   9   6    11604.49    10963.02    233.69 o 
   3   9   6     2377.63     2705.98     66.67 o 
   4   9   6      778.58      773.44     37.63 o 
   5   9   6     8974.99     9176.87    186.71 o 
   6   9   6       89.44       94.82     40.55 o 
   7   9   6     5067.14     4927.05    143.20 o 
   8   9   6      936.31      965.31     56.49 o 
   9   9   6      597.13      704.79     55.23 o 
  10   9   6       18.61       49.98     49.04 o 
  11   9   6     1962.53     1864.46     83.24 o 
  12   9   6        1.02      -27.28     69.61 o 
  13   9   6      153.73      210.66     89.77 o 
  14   9   6      957.97     1141.76    151.92 o 
  15   9   6      552.98      684.85    157.98 o 
  16   9   6        0.96     -135.33    199.11 o 
 -16  10   6       78.33        7.64    104.83 o 
 -15  10   6      289.48      205.45     90.17 o 
 -14  10   6       20.62      -47.40     78.60 o 
 -13  10   6       10.95      -61.48     61.48 o 
 -12  10   6     1337.83     1449.56     85.31 o 
 -11  10   6      307.28      262.90     62.66 o 
 -10  10   6      230.21      160.79     55.36 o 
  -9  10   6      401.76      399.21     57.71 o 
  -8  10   6     9259.48     8877.14    214.11 o 
  -7  10   6     1476.00     1415.94     68.26 o 
  -6  10   6     2941.97     2675.88     96.29 o 
  -5  10   6     1467.14     1359.11     58.49 o 
  -4  10   6     2188.81     1996.31     68.47 o 
  -3  10   6       29.01      -42.24     52.37 o 
  -2  10   6     1980.28     1880.74     93.67 o 
  -1  10   6    11299.86    11044.39    335.53 o 
   0  10   6     3518.91     3148.57     85.29 o 
   1  10   6    13568.32    13900.10    295.01 o 
   2  10   6       80.92       49.90     31.65 o 
   3  10   6      621.66      781.16     40.12 o 
   4  10   6    14675.74    14011.61    269.71 o 
   5  10   6    28713.82    27896.41    555.24 o 
   6  10   6      594.70      571.59     46.56 o 
   7  10   6     5604.54     5612.86    158.85 o 
   8  10   6     1616.41     1529.89     72.39 o 
   9  10   6        5.52       61.42     39.44 o 
  10  10   6      492.05      389.53     63.94 o 
  11  10   6     1018.04     1127.20     84.85 o 
  12  10   6     3530.31     3675.87    172.22 o 
  13  10   6       32.80     -123.70    123.70 o 
  14  10   6       25.38      -21.64    133.53 o 
  15  10   6      132.83      204.54    147.81 o 
  16  10   6        3.12     -101.11    201.44 o 
 -16  11   6       13.18       18.10    103.98 o 
 -15  11   6      193.53      168.36     89.78 o 
 -14  11   6      346.00      212.94     77.33 o 
 -13  11   6        1.17      -75.50     75.50 o 
 -12  11   6       20.45       38.60     63.04 o 
 -11  11   6     1548.10     1557.69     83.57 o 
 -10  11   6        1.43      -50.50     50.50 o 
  -9  11   6       48.69       -7.47     45.15 o 
  -8  11   6       82.01      112.48     44.17 o 
  -7  11   6        6.15      -23.11     41.11 o 
  -6  11   6     4941.05     4753.73    120.95 o 
  -5  11   6     6286.30     5870.82    188.19 o 
  -4  11   6       34.91      -46.93     46.93 o 
  -3  11   6     1747.41     1653.46     79.50 o 
  -2  11   6    20506.89    19750.81    492.14 o 
  -1  11   6     4116.13     4196.29    105.63 o 
   0  11   6      455.82      522.17     34.32 o 
   1  11   6     6129.94     7044.36    339.43 o 
   2  11   6       96.24       70.18     50.49 o 
   3  11   6      342.50      504.65     63.58 o 
   4  11   6        5.64       83.46     35.85 o 
   5  11   6     2394.16     2385.82     82.37 o 
   6  11   6      945.23      895.06     63.13 o 
   7  11   6     1933.86     1924.93     86.78 o 
   8  11   6      260.18      213.80     56.88 o 
   9  11   6     1563.59     1688.17     81.18 o 
  10  11   6       20.22       -8.74     54.64 o 
  11  11   6      329.25      236.81     88.76 o 
  12  11   6      101.16      148.48     85.50 o 
  13  11   6        0.89      -74.68    127.90 o 
  14  11   6     1012.26     1157.02    165.48 o 
  15  11   6      759.17      811.26    199.11 o 
  16  11   6        1.32     -198.33    199.89 o 
 -16  12   6       59.59        4.00    101.73 o 
 -15  12   6      199.07      117.45     90.83 o 
 -14  12   6       69.94      160.34     82.48 o 
 -13  12   6        3.43      -66.77     66.77 o 
 -12  12   6      654.78      619.41     66.28 o 
 -11  12   6      688.35      685.61     63.05 o 
 -10  12   6       61.06      -49.96     49.96 o 
  -9  12   6        7.14       -0.69     41.86 o 
  -8  12   6     2638.68     2425.35     88.45 o 
  -7  12   6        0.83      -40.12     40.12 o 
  -6  12   6     1140.91     1023.42     55.23 o 
  -5  12   6     3206.23     2989.49    157.53 o 
  -4  12   6     4515.05     4143.13    151.91 o 
  -3  12   6     2281.04     1931.25     87.46 o 
  -2  12   6     2449.32     2411.77    155.41 o 
  -1  12   6     5527.02     5529.38    133.98 o 
   0  12   6     2880.22     2900.01    126.27 o 
   1  12   6    15402.09    15575.48    391.49 o 
   2  12   6        4.37      -27.91     43.83 o 
   3  12   6     7242.52     6302.73    156.06 o 
   4  12   6     6452.08     6067.17    134.26 o 
   5  12   6     3844.39     3848.64    121.48 o 
   6  12   6     1895.56     1895.01     86.06 o 
   7  12   6     3084.30     3048.24    121.65 o 
   8  12   6     4758.03     4450.37    141.29 o 
   9  12   6        2.53      -59.26     59.26 o 
  10  12   6        2.45       12.41     64.52 o 
  11  12   6      281.87      338.76     78.09 o 
  12  12   6     1488.87     1676.92    117.42 o 
  13  12   6       76.10      -64.90    130.06 o 
  14  12   6        8.17       57.56    143.89 o 
  15  12   6      227.99      183.30    151.67 o 
  16  12   6       23.66      125.22    212.33 o 
 -16  13   6        2.51      -31.13    103.01 o 
 -15  13   6      177.09      189.79     92.07 o 
 -14  13   6      414.40      385.83     91.21 o 
 -13  13   6       77.08       56.99     82.02 o 
 -12  13   6       39.06       -1.07     59.93 o 
 -11  13   6     1603.05     1633.47     80.65 o 
 -10  13   6       92.72       86.44     54.44 o 
  -9  13   6      673.53      678.37     58.70 o 
  -8  13   6      700.50      710.61     61.47 o 
  -7  13   6      107.53       54.46     43.67 o 
  -6  13   6      167.44      120.65     52.13 o 
  -5  13   6     2147.57     2040.36    127.92 o 
  -4  13   6     3177.42     2895.26    127.52 o 
  -3  13   6     7125.85     7222.14    205.67 o 
  -2  13   6    10008.65     9928.90    363.40 o 
  -1  13   6     2603.84     3016.06    126.93 o 
   0  13   6      409.83      484.42     61.84 o 
   1  13   6      983.44     1124.33    117.95 o 
   2  13   6      334.57      400.58     58.64 o 
   3  13   6       24.88       29.64     47.64 o 
   4  13   6      293.32      248.36     46.66 o 
   5  13   6     5983.78     5689.28    158.29 o 
   6  13   6     3304.95     2899.08    105.62 o 
   7  13   6      188.37      327.54     57.66 o 
   8  13   6      367.86      357.17     61.34 o 
   9  13   6      189.82      177.53     77.14 o 
  10  13   6      589.20      587.73     83.83 o 
  11  13   6      648.19      665.56     85.27 o 
  12  13   6       26.74      -26.14     87.08 o 
  13  13   6        0.44       29.81    134.65 o 
  14  13   6      641.36      618.44    144.45 o 
  15  13   6      612.97      684.44    217.00 o 
 -15  14   6      161.18       88.49     91.91 o 
 -14  14   6        1.81      -13.58     85.57 o 
 -13  14   6        1.79       28.45     82.75 o 
 -12  14   6     1267.73     1229.22     81.18 o 
 -11  14   6      524.08      529.21     66.55 o 
 -10  14   6      238.14       66.96     52.96 o 
  -9  14   6       69.19       24.56     50.58 o 
  -8  14   6      673.05      638.98     53.79 o 
  -7  14   6      345.99      219.78     52.08 o 
  -6  14   6     1162.65     1054.37     77.34 o 
  -5  14   6     2688.85     2429.02    110.05 o 
  -4  14   6     5134.37     5219.38    236.39 o 
  -3  14   6     1185.41     1313.21     96.41 o 
  -2  14   6       55.30       86.09     58.19 o 
  -1  14   6     7102.15     7650.29    405.47 o 
   0  14   6        6.53       46.59     78.00 o 
   1  14   6     2354.05     2585.62    158.70 o 
   2  14   6     2127.74     2324.34    159.79 o 
   3  14   6     1938.49     1719.59     69.75 o 
   4  14   6     7226.23     6930.98    159.68 o 
   5  14   6     1211.30     1225.60     69.15 o 
   6  14   6     4302.48     4523.89    139.30 o 
   7  14   6      228.89      255.61     59.59 o 
   8  14   6     9437.41     9462.70    280.37 o 
   9  14   6      162.39      187.31     79.66 o 
  10  14   6      225.71      210.93     82.83 o 
  11  14   6     1275.81     1137.92    101.28 o 
  12  14   6      380.49      503.10    139.85 o 
  13  14   6       62.42       12.07    127.24 o 
  14  14   6       69.63      214.43    199.50 o 
  15  14   6      134.69      241.89    203.78 o 
 -15  15   6      181.67      206.24     94.34 o 
 -14  15   6      328.67      429.40     95.15 o 
 -13  15   6       54.17      -71.15     80.10 o 
 -12  15   6      109.50       80.59     80.88 o 
 -11  15   6      633.67      576.20     69.41 o 
 -10  15   6      199.50      107.41     56.53 o 
  -9  15   6      425.96      350.55     52.44 o 
  -8  15   6      272.99      199.70     45.91 o 
  -7  15   6        2.08      -46.32     53.50 o 
  -6  15   6     2805.74     2761.57    121.83 o 
  -5  15   6     2819.54     2678.76    111.92 o 
  -4  15   6      115.96       97.93     57.82 o 
  -3  15   6     9032.95     9030.06    290.49 o 
  -2  15   6     4301.13     4560.30    162.28 o 
  -1  15   6     6144.77     6154.29    287.28 o 
   0  15   6      139.50      158.30     88.80 o 
   1  15   6     3398.24     3664.38    275.75 o 
   2  15   6    17809.12    17443.44    439.31 o 
   3  15   6      156.26      176.90     45.38 o 
   4  15   6      227.00      262.48     47.42 o 
   5  15   6      971.56     1238.32     70.37 o 
   6  15   6      306.93      271.85     64.89 o 
   7  15   6      666.52      683.33     80.17 o 
   8  15   6       46.38      130.65     75.49 o 
   9  15   6        0.22      -76.12     77.39 o 
  10  15   6      545.87      551.86     94.69 o 
  11  15   6     1801.62     1780.97    114.08 o 
  12  15   6       40.91      -35.00    178.89 o 
  13  15   6       80.31       64.56    189.00 o 
  14  15   6      782.12      638.55    191.33 o 
  15  15   6      354.46      420.00    217.00 o 
 -15  16   6      159.46      161.96    109.58 o 
 -14  16   6        2.53      -86.46     86.46 o 
 -13  16   6        0.34      -80.30     80.30 o 
 -12  16   6      661.54      675.31     92.58 o 
 -11  16   6      871.47      687.62     75.53 o 
 -10  16   6      232.86       69.33     57.39 o 
  -9  16   6     1551.40     1503.28     92.03 o 
  -8  16   6     1222.36     1119.87     70.74 o 
  -7  16   6      800.47      694.79     68.76 o 
  -6  16   6      653.82      577.91     65.20 o 
  -5  16   6     1833.54     1860.33    105.08 o 
  -4  16   6     1418.19     1513.03     96.08 o 
  -3  16   6     8803.49     8218.57    484.97 o 
  -2  16   6       16.94       54.39     37.37 o 
  -1  16   6      929.57     1050.96    109.29 o 
   0  16   6     2097.52     2074.10    195.11 o 
   1  16   6     1928.72     2555.78    219.25 o 
   2  16   6     1351.71     1342.47     75.85 o 
   3  16   6      931.65     1147.38     60.93 o 
   4  16   6     5647.32     5486.50    137.94 o 
   5  16   6     4187.42     4033.09    129.53 o 
   6  16   6     1253.56     1268.60    112.92 o 
   7  16   6      593.60      552.13     79.57 o 
   8  16   6     2250.02     2187.74    116.72 o 
   9  16   6      576.01      758.87     88.41 o 
  10  16   6      453.44      377.10     88.07 o 
  11  16   6     1638.07     1643.95    118.23 o 
  12  16   6      241.27      350.78    188.22 o 
  13  16   6        8.22      -87.11    188.22 o 
  14  16   6       47.59     -126.00    193.67 o 
 -14  17   6      181.32      156.32     89.99 o 
 -13  17   6       11.53      -83.39     83.39 o 
 -12  17   6        1.00      -62.22     82.99 o 
 -11  17   6      482.78      396.55     88.19 o 
 -10  17   6       79.66       85.57     58.41 o 
  -9  17   6       76.15       52.46     61.49 o 
  -8  17   6      346.28      329.54     62.00 o 
  -7  17   6        2.56      -75.30     75.30 o 
  -6  17   6     1511.66     1683.90    116.63 o 
  -5  17   6      712.28      752.86     85.32 o 
  -4  17   6      214.19      224.67     72.19 o 
  -3  17   6      756.51      778.22     84.34 o 
  -2  17   6    11603.37    12330.58    454.53 o 
  -1  17   6      429.69      332.27     80.44 o 
   0  17   6     1138.87     1204.25    142.76 o 
   1  17   6     5592.55     6463.45    365.38 o 
   2  17   6    19096.31    19953.71    604.82 o 
   3  17   6     1752.90     1688.55     71.66 o 
   4  17   6      127.83      179.99     50.04 o 
   5  17   6       68.19       66.31     60.98 o 
   6  17   6      483.22      527.88     76.01 o 
   7  17   6       23.73       41.10     73.80 o 
   8  17   6      424.68      563.46     85.91 o 
   9  17   6        8.65        1.21     79.99 o 
  10  17   6     1080.02      795.58    118.77 o 
  11  17   6      470.07      380.00    128.95 o 
  12  17   6        8.73     -173.44    173.44 o 
  13  17   6       89.22      -26.44    189.78 o 
  14  17   6      553.62      630.00    214.67 o 
 -14  18   6        6.62       21.72     93.26 o 
 -13  18   6        1.36      -20.37     89.04 o 
 -12  18   6      145.29       45.45     82.77 o 
 -11  18   6      628.57      544.27     90.26 o 
 -10  18   6      181.34      144.02     66.61 o 
  -9  18   6     1153.08     1233.89     89.44 o 
  -8  18   6      950.60      891.42     80.77 o 
  -7  18   6       95.45       25.93     66.20 o 
  -6  18   6      386.32      217.49     88.98 o 
  -5  18   6     5107.90     5476.44    407.56 o 
  -4  18   6        1.46      -56.72     66.66 o 
  -3  18   6      816.22      743.50     85.25 o 
  -2  18   6       13.50       96.28     72.08 o 
  -1  18   6        9.38       44.03     69.93 o 
   0  18   6     1579.60     1277.04    182.42 o 
   1  18   6     2901.02     3354.10    252.16 o 
   2  18   6      381.79      387.33     80.49 o 
   3  18   6       36.24      -90.64    143.26 o 
   4  18   6     1436.10     1426.22     80.88 o 
   5  18   6     1018.32     1236.26     84.53 o 
   6  18   6       18.19       37.16     69.40 o 
   7  18   6     1238.78     1221.05    115.66 o 
   8  18   6       14.23      -67.35     75.08 o 
   9  18   6      659.15      576.07     90.33 o 
  10  18   6       63.23       13.74     85.16 o 
  11  18   6      710.99      795.17    145.22 o 
  12  18   6      475.17      454.22    195.22 o 
  13  18   6       17.83     -133.78    188.22 o 
  14  18   6        2.13      115.89    205.33 o 
 -14  19   6      183.31      -11.00     95.87 o 
 -13  19   6       36.29      -21.82    107.56 o 
 -12  19   6        0.23      -87.12    135.66 o 
 -11  19   6      152.77      -45.94     94.53 o 
 -10  19   6        0.40      -69.15     71.93 o 
  -9  19   6       86.60      -65.84     65.84 o 
  -8  19   6       12.97      -65.09     65.09 o 
  -7  19   6       11.33      -62.71     65.50 o 
  -6  19   6       24.65      -19.59     63.16 o 
  -5  19   6       79.29      155.50     91.21 o 
  -4  19   6       18.71      -22.72     83.64 o 
  -3  19   6        5.17      -38.04     83.23 o 
  -2  19   6     8048.68     8738.97    526.96 o 
  -1  19   6     1386.96     1547.01    103.96 o 
   0  19   6       31.56       55.88     76.04 o 
   1  19   6      978.93      982.85    205.44 o 
   2  19   6     4317.99     5021.37    290.09 o 
   3  19   6     1781.30     2001.68    158.19 o 
   4  19   6      103.02      160.40     81.98 o 
   5  19   6      545.89      581.17     71.54 o 
   6  19   6      951.74     1041.09     89.38 o 
   7  19   6      122.90      137.02     78.14 o 
   8  19   6       53.39      110.68     78.20 o 
   9  19   6        5.36       -6.27     87.98 o 
  10  19   6      926.94      921.59    153.06 o 
  11  19   6      131.29       52.73    125.94 o 
  12  19   6        8.42        6.38    129.78 o 
  13  19   6        3.67       -6.22    194.44 o 
 -13  20   6       13.26       18.56    105.10 o 
 -12  20   6       85.01      203.54    110.43 o 
 -11  20   6       86.16      -17.66    104.58 o 
 -10  20   6      126.49       41.06     98.57 o 
  -9  20   6       84.10       35.05     72.43 o 
  -8  20   6      261.33      232.62     70.56 o 
  -7  20   6       33.83      -53.95     68.59 o 
  -6  20   6      206.70      100.23     66.95 o 
  -5  20   6     5204.27     5385.94    212.99 o 
  -4  20   6       79.42       48.31     91.54 o 
  -3  20   6       19.18      -16.03     86.43 o 
  -2  20   6      100.72       64.06     85.43 o 
  -1  20   6      653.18      736.47    192.84 o 
   0  20   6      450.36      726.55     92.73 o 
   1  20   6      729.77      775.82    124.17 o 
   2  20   6      132.98       88.70     74.71 o 
   3  20   6       57.07     -149.01    154.83 o 
   4  20   6      370.05      591.08    137.63 o 
   5  20   6       33.11       49.64     92.93 o 
   6  20   6      309.10      270.62     96.86 o 
   7  20   6       98.74       35.64     76.36 o 
   8  20   6      172.53      162.06     82.20 o 
   9  20   6      916.96      904.52     98.43 o 
  10  20   6      151.69      126.99    125.19 o 
  11  20   6      545.97      371.18    137.20 o 
  12  20   6      277.57      273.97    191.72 o 
  13  20   6       13.30     -164.89    186.67 o 
 -13  21   6       23.04      -44.73    112.62 o 
 -12  21   6        2.25      -59.30    109.44 o 
 -11  21   6        1.58     -107.07    107.07 o 
 -10  21   6       96.87      118.45    108.38 o 
  -9  21   6        2.65       -3.23     72.06 o 
  -8  21   6       23.86      -72.63     72.63 o 
  -7  21   6        3.17      -24.48     78.36 o 
  -6  21   6       12.00       37.13     68.51 o 
  -5  21   6       28.95       45.82     67.07 o 
  -4  21   6        2.35      -90.66     90.66 o 
  -3  21   6      556.73      593.31    128.66 o 
  -2  21   6     1805.27     1730.29    146.72 o 
  -1  21   6     5872.51     5736.15    348.30 o 
   0  21   6      427.32      408.15    144.78 o 
   1  21   6      490.38      555.60    108.47 o 
   2  21   6     2759.75     3536.30    546.39 o 
   3  21   6     1115.37     1373.98    148.93 o 
   4  21   6      545.42      852.75    152.84 o 
   5  21   6      885.64     1231.00    168.08 o 
   6  21   6      562.57      535.21    108.09 o 
   7  21   6       30.94       50.79    113.04 o 
   8  21   6      201.66      193.17    124.44 o 
   9  21   6      156.32      176.94     86.54 o 
  10  21   6       88.08       76.15    130.48 o 
  11  21   6      293.75      513.93    140.23 o 
  12  21   6        9.83     -110.32    130.29 o 
 -12  22   6       88.35      -22.85    117.40 o 
 -11  22   6       47.62      -83.55    108.13 o 
 -10  22   6       14.84      -71.34    107.02 o 
  -9  22   6      235.19      119.57    107.95 o 
  -8  22   6      183.74       97.26     75.90 o 
  -7  22   6      271.26      174.03     73.52 o 
  -6  22   6      745.18      728.95     78.92 o 
  -5  22   6     1593.43     1806.12    134.57 o 
  -4  22   6       37.82      -36.68     91.35 o 
  -3  22   6       53.87       83.11     94.29 o 
  -2  22   6       60.56      -33.42     88.67 o 
  -1  22   6     1127.11     1407.13    116.72 o 
   0  22   6     1738.90     1971.40    147.64 o 
   1  22   6      158.85      372.12    160.56 o 
   2  22   6      827.01     1197.17    213.50 o 
   3  22   6      236.68      215.96    163.89 o 
   4  22   6        1.29      -49.95    158.67 o 
   5  22   6     1797.54     2281.13    204.41 o 
   6  22   6      716.34      625.65    162.56 o 
   7  22   6       94.01       55.48    111.03 o 
   8  22   6      204.92      300.35    129.00 o 
   9  22   6      575.07      957.97    152.06 o 
  10  22   6      480.19      442.69    139.45 o 
  11  22   6      587.43      493.64    141.69 o 
  12  22   6      143.52      211.62    212.72 o 
 -12  23   6       38.67      223.57    137.09 o 
 -11  23   6        5.43     -121.40    151.26 o 
 -10  23   6       51.12      -59.91    110.95 o 
  -9  23   6       43.07       30.60    102.67 o 
  -8  23   6       30.40      -65.23     75.64 o 
  -7  23   6      104.87       47.01    163.42 o 
  -6  23   6     1634.73     1911.93    140.85 o 
  -5  23   6      365.57      304.44    106.02 o 
  -4  23   6      177.51      247.29     99.35 o 
  -3  23   6      140.23        1.35     93.05 o 
  -2  23   6     2067.81     2452.89    204.72 o 
  -1  23   6     1916.44     1942.95    133.34 o 
   0  23   6       33.72       22.16    158.67 o 
   1  23   6      434.75      502.12    163.92 o 
   2  23   6     2406.63     3361.43    315.78 o 
   3  23   6      481.24      498.34    178.35 o 
   4  23   6       71.21      478.33    231.78 o 
   5  23   6       22.10       63.78    192.89 o 
   6  23   6      114.03      290.38    155.25 o 
   7  23   6        1.48       -8.42    258.22 o 
   8  23   6        2.57     -107.54    107.54 o 
   9  23   6       18.81       44.71    123.33 o 
  10  23   6       11.07       77.84    197.94 o 
  11  23   6      171.23      240.70    140.70 o 
 -11  24   6      185.06      162.59    121.63 o 
 -10  24   6        8.71      -28.57    111.74 o 
  -9  24   6      474.21      511.74    121.42 o 
  -8  24   6      151.58       72.57    111.59 o 
  -7  24   6      146.12       -1.55    103.06 o 
  -6  24   6      864.54      874.72    121.08 o 
  -5  24   6      713.01      917.41    124.56 o 
  -4  24   6        3.71      -49.89    134.95 o 
  -3  24   6        5.14      -40.74    110.25 o 
  -2  24   6      339.24      393.52     99.11 o 
  -1  24   6      450.25      750.44    169.32 o 
   0  24   6       21.02        4.93    152.29 o 
   1  24   6      682.15      900.91    177.14 o 
   2  24   6      222.61      423.08    176.17 o 
   3  24   6      234.09      296.74    171.63 o 
   4  24   6      150.23      203.78    220.11 o 
   5  24   6     3987.39     4293.33    383.44 o 
   6  24   6      478.55       70.00    209.22 o 
   7  24   6     1023.86      942.67    238.78 o 
   8  24   6       37.78     -197.43    206.89 o 
   9  24   6      333.58      205.23    238.00 o 
  10  24   6      142.89      162.34    299.06 o 
  11  24   6      274.34      253.81    141.46 o 
 -10  25   6       15.92      -37.74    118.58 o 
  -9  25   6      105.34     -125.52    129.50 o 
  -8  25   6       26.78      -90.55    112.40 o 
  -7  25   6      149.83      180.49    112.58 o 
  -6  25   6      853.49      963.04    124.66 o 
  -5  25   6       29.44      154.64    109.94 o 
  -4  25   6      168.51      143.36    109.02 o 
  -3  25   6       73.10      191.01     98.52 o 
  -2  25   6     2864.42     3704.99    297.11 o 
  -1  25   6        2.55      121.33    149.60 o 
   0  25   6      390.77      451.18    168.84 o 
   1  25   6        1.02     -153.97    153.97 o 
   2  25   6      825.85     1465.51    207.37 o 
   3  25   6      192.58      255.11    238.00 o 
   4  25   6      271.76      369.44    232.56 o 
   5  25   6       11.45      309.56    250.44 o 
   6  25   6      323.35      646.33    234.11 o 
   7  25   6        4.61      105.00    205.33 o 
   8  25   6       99.87      134.56    210.78 o 
   9  25   6        5.31      194.44    209.22 o 
  10  25   6      117.09      223.22    212.33 o 
  -9  26   6      178.33      158.67    124.01 o 
  -8  26   6        7.73       33.33    114.87 o 
  -7  26   6      106.62      135.14    110.77 o 
  -6  26   6      135.31      110.22    108.95 o 
  -5  26   6      514.46      669.40    118.18 o 
  -4  26   6        8.47      -87.43    100.82 o 
  -3  26   6       33.98       15.20    153.93 o 
  -2  26   6      398.79      428.12    207.28 o 
  -1  26   6      109.42      230.95    159.24 o 
   0  26   6      220.78      314.24    315.39 o 
   1  26   6      593.65      726.98    185.82 o 
   2  26   6       29.07     -142.60    166.31 o 
   3  26   6       15.29      -28.78    235.67 o 
   4  26   6       35.59       26.44    233.33 o 
   5  26   6     1097.76     1560.22    286.22 o 
   6  26   6      431.79      759.89    248.11 o 
   7  26   6      569.12      681.33    245.78 o 
   8  26   6        0.55      191.33    213.89 o 
   9  26   6      326.30      322.00    220.11 o 
  -8  27   6       54.44     -127.26    127.26 o 
  -7  27   6       33.84      169.28    115.62 o 
  -6  27   6      106.46      249.99    118.77 o 
  -5  27   6       40.53       16.93    107.42 o 
  -4  27   6        1.36       89.46    165.55 o 
  -3  27   6        3.31        6.39    158.06 o 
  -2  27   6     1179.92     1793.51    199.44 o 
  -1  27   6        1.63      181.62    170.17 o 
   0  27   6      219.90      343.78    175.95 o 
   1  27   6       55.53      109.98    155.54 o 
   2  27   6       84.77      133.14    173.62 o 
   3  27   6       14.40      103.44    241.11 o 
   4  27   6       32.01      348.44    249.67 o 
   5  27   6       88.93      138.44    229.44 o 
   6  27   6      287.64      928.67    264.44 o 
   7  27   6      165.88      352.33    221.67 o 
   8  27   6        4.04      -68.44    208.44 o 
  -7  28   6      123.98       76.15    116.55 o 
  -6  28   6      117.77       68.70    168.35 o 
  -5  28   6      253.00      381.66    170.32 o 
  -4  28   6       48.96      161.79    165.12 o 
  -3  28   6        2.38      147.00    167.95 o 
  -2  28   6       15.01      279.84    169.81 o 
  -1  28   6      261.20      397.77    180.48 o 
   0  28   6       21.30     -137.34    160.79 o 
   1  28   6       80.67      213.84    175.68 o 
   2  28   6       93.51      216.22    241.89 o 
   3  28   6       78.58      187.44    239.56 o 
   4  28   6       15.58       73.11    236.44 o 
   5  28   6       77.41      379.56    251.22 o 
   6  28   6      189.70      448.78    242.67 o 
   7  28   6       38.33      115.11    245.78 o 
  -6  29   6       30.84      -18.56    167.96 o 
  -5  29   6       18.67      170.73    177.47 o 
  -4  29   6        5.60      -94.24    159.77 o 
  -3  29   6      278.28      553.30    279.61 o 
  -2  29   6      265.74      585.30    185.89 o 
  -1  29   6       60.80       73.62    172.52 o 
   0  29   6      174.22      151.31    173.11 o 
   1  29   6       38.11      201.82    168.21 o 
   2  29   6      794.23     1335.44    284.67 o 
   3  29   6       28.97      322.78    247.33 o 
   4  29   6       44.54      219.33    253.56 o 
   5  29   6       24.91      242.67    247.33 o 
   6  29   6       94.40      404.44    248.11 o 
  -4  30   6        1.92       -1.81    166.88 o 
  -3  30   6       25.63      -66.20    162.92 o 
  -2  30   6        4.40      135.31    177.07 o 
  -1  30   6       59.35       93.02    176.19 o 
   0  30   6        3.70      117.89    173.59 o 
   1  30   6       25.10       28.78    256.67 o 
   2  30   6      231.67      236.44    251.22 o 
   3  30   6       49.70       21.00    248.89 o 
   4  30   6       27.21       31.11    248.11 o 
  -1  31   6        6.14       89.44    241.89 o 
   0  31   6      445.24      578.86    186.48 o 
 -15   0   7       29.72       21.32     82.39 o 
 -13   0   7       45.81      -49.82     71.17 o 
 -11   0   7     1686.98     2011.39    165.16 o 
  -9   0   7     1845.10     1804.73     84.79 o 
  -7   0   7       22.52       51.67     42.44 o 
  -5   0   7     3219.75     2876.73    121.84 o 
  -3   0   7    12546.41    12239.24    230.32 o 
  -1   0   7    61095.52    67876.31   1321.01 o 
   1   0   7      999.51     1066.31     65.45 o 
   3   0   7     1286.46     1281.47     53.65 o 
   5   0   7      282.38      300.25     71.32 o 
   7   0   7     9692.12     9733.32    234.18 o 
   9   0   7      345.31      270.17     46.75 o 
  11   0   7     7412.14     7905.41    219.99 o 
  13   0   7       45.81       62.92     74.19 o 
  15   0   7     1036.70     1231.78    135.83 o 
  17   0   7       14.19       26.34    156.33 o 
 -17   1   7        4.92      242.67    169.56 o 
 -16   1   7        0.32      -16.44     85.35 o 
 -15   1   7        3.06      -24.03    105.39 o 
 -14   1   7      100.12       11.60     57.09 o 
 -13   1   7        4.94      -13.21     60.33 o 
 -12   1   7     1336.24     1456.22     65.84 o 
 -11   1   7      143.83       82.16     46.08 o 
 -10   1   7       50.92        6.07     35.47 o 
  -9   1   7      511.32      619.47     49.09 o 
  -8   1   7    20101.82    20383.77    363.89 o 
  -7   1   7        0.79      -30.40     30.40 o 
  -6   1   7     1895.83     1800.71     65.09 o 
  -5   1   7        2.78      -26.62     26.62 o 
  -4   1   7     7651.83     7445.95    134.29 o 
  -3   1   7      482.99      474.72     21.09 o 
  -2   1   7     3875.00     4362.70     68.75 o 
  -1   1   7      596.83      651.25     42.45 o 
   0   1   7      258.80      217.17     23.38 o 
   1   1   7      596.20      561.39     26.99 o 
   2   1   7     6274.62     5741.00    106.66 o 
   3   1   7     2324.69     2378.43     63.90 o 
   4   1   7     2677.36     2992.66     75.03 o 
   5   1   7     3337.29     3384.11     88.13 o 
   6   1   7      183.40      166.50     36.92 o 
   7   1   7       49.17       34.17     36.65 o 
   8   1   7     6382.04     6426.60    124.36 o 
   9   1   7      352.81      393.14     36.42 o 
  10   1   7      380.89      304.74     38.59 o 
  11   1   7       35.72       89.90     46.66 o 
  12   1   7     5427.43     5682.87    127.18 o 
  13   1   7       20.58       -9.72     50.79 o 
  14   1   7      621.94      741.63     69.49 o 
  15   1   7        1.45       -2.60     77.79 o 
  16   1   7       20.77        3.78     81.14 o 
  17   1   7        0.37      -13.41     98.67 o 
 -17   2   7      388.18      658.78    189.00 o 
 -16   2   7        4.16      -48.46    100.65 o 
 -15   2   7       67.51      180.47     81.99 o 
 -14   2   7       16.08      -22.55     59.75 o 
 -13   2   7       56.46       30.01     47.25 o 
 -12   2   7      160.48      170.84     49.33 o 
 -11   2   7      898.92     1014.46     57.38 o 
 -10   2   7       10.67      -14.74     50.53 o 
  -9   2   7     2877.12     2719.22     81.31 o 
  -8   2   7       83.74       69.24     37.45 o 
  -7   2   7      323.86      393.62     38.19 o 
  -6   2   7       25.21      -30.49     30.49 o 
  -5   2   7    21354.15    21016.26    378.68 o 
  -4   2   7      557.87      477.47     30.23 o 
  -3   2   7       95.13       83.43     16.77 o 
  -2   2   7      191.49      325.04     19.25 o 
  -1   2   7    70094.87    73555.95   1094.39 o 
   0   2   7    55720.53    56505.48    829.59 o 
   1   2   7     1368.66     1429.49     39.90 o 
   2   2   7    11029.21    10376.88    167.76 o 
   3   2   7    23113.79    21852.78    317.86 o 
   4   2   7       10.79       19.23     28.40 o 
   5   2   7     3356.28     3127.56     83.26 o 
   6   2   7      376.66      425.11     30.31 o 
   7   2   7     8883.64     8861.03    157.90 o 
   8   2   7       72.24      188.42     37.49 o 
   9   2   7       17.14       51.35     39.62 o 
  10   2   7      321.25      336.42     48.91 o 
  11   2   7     4047.67     4267.34    100.74 o 
  12   2   7        6.00       -3.05     52.29 o 
  13   2   7        6.00       57.65     54.88 o 
  14   2   7       77.69       66.63     61.98 o 
  15   2   7     1431.34     1706.83    101.58 o 
  16   2   7        0.30      -47.13     87.05 o 
  17   2   7       46.80       56.46    101.40 o 
 -17   3   7        5.93      164.11    165.67 o 
 -16   3   7        5.07     -100.98    100.98 o 
 -15   3   7       33.89      -64.84     98.32 o 
 -14   3   7      268.38       81.20     68.30 o 
 -13   3   7        0.34      -35.01     54.38 o 
 -12   3   7     2183.55     2387.29     84.64 o 
 -11   3   7        4.33      -41.72     41.72 o 
 -10   3   7       17.45      -23.64     44.73 o 
  -9   3   7      779.91      824.51     49.39 o 
  -8   3   7    17429.13    17357.20    321.71 o 
  -7   3   7      605.34      549.53     41.13 o 
  -6   3   7      593.61      519.74     37.08 o 
  -5   3   7      740.51      865.44     30.42 o 
  -4   3   7    18608.94    19293.56    298.29 o 
  -3   3   7     3050.37     3426.15     61.58 o 
  -2   3   7    20511.77    20952.52    343.33 o 
  -1   3   7      201.45      199.19     20.09 o 
   0   3   7      925.57      669.09     27.92 o 
   1   3   7     1324.06     1383.66     35.84 o 
   2   3   7     2921.95     2976.15     62.17 o 
   3   3   7     2707.95     2975.54     84.68 o 
   4   3   7    12898.27    12778.74    211.23 o 
   5   3   7    15985.17    15649.72    268.38 o 
   6   3   7    15120.62    14609.18    233.41 o 
   7   3   7      428.94      458.61     33.58 o 
   8   3   7    12944.89    13052.48    265.71 o 
   9   3   7        4.29        1.65     45.49 o 
  10   3   7        0.00      -44.13     44.13 o 
  11   3   7       48.92       58.20     42.18 o 
  12   3   7     4573.87     5034.03    125.18 o 
  13   3   7      155.20      129.20     56.78 o 
  14   3   7      225.43      263.16     66.77 o 
  15   3   7        4.00      192.45     95.28 o 
  16   3   7       47.61      -86.08     86.08 o 
  17   3   7        1.22      -67.14    142.54 o 
 -17   4   7      359.46      707.78    186.67 o 
 -16   4   7        0.27        0.95    102.98 o 
 -15   4   7       89.07      142.19     88.65 o 
 -14   4   7       73.00      -65.18     65.18 o 
 -13   4   7      122.18       96.26     63.43 o 
 -12   4   7       63.67        4.32     45.29 o 
 -11   4   7      755.16      651.97     56.64 o 
 -10   4   7      531.44      595.96     55.73 o 
  -9   4   7     3012.06     2720.09     91.22 o 
  -8   4   7     1260.79     1283.35     58.88 o 
  -7   4   7     1090.74     1082.84     48.06 o 
  -6   4   7      952.10     1076.47     46.00 o 
  -5   4   7    50347.95    50241.90    756.73 o 
  -4   4   7     1053.89      956.99     32.56 o 
  -3   4   7     3196.74     3115.28     66.21 o 
  -2   4   7    10915.75    10564.00    197.13 o 
  -1   4   7    37614.91    38455.77    730.47 o 
   0   4   7      501.34      607.81     31.20 o 
   1   4   7     5256.71     5203.74    101.38 o 
   2   4   7     1490.07     1435.59     55.98 o 
   3   4   7    20354.57    18755.23    311.04 o 
   4   4   7      443.62      599.45     30.35 o 
   5   4   7    12571.15    12004.63    184.89 o 
   6   4   7      304.97      311.40     29.28 o 
   7   4   7     3687.63     3813.97     97.07 o 
   8   4   7      542.23      741.82     58.48 o 
   9   4   7        9.98       16.25     48.88 o 
  10   4   7      136.98       55.23     50.47 o 
  11   4   7     3498.69     3551.40    110.68 o 
  12   4   7       71.12      119.46     59.24 o 
  13   4   7        0.92      -60.39     60.39 o 
  14   4   7      204.23      142.27     88.79 o 
  15   4   7     1441.66     1662.06    117.84 o 
  16   4   7        0.82      -86.69     86.69 o 
  17   4   7      105.74      -95.81    148.74 o 
 -17   5   7        8.24       94.89    169.56 o 
 -16   5   7        3.21      -75.63     90.07 o 
 -15   5   7       85.93      -37.96     95.69 o 
 -14   5   7      175.88       87.04     65.80 o 
 -13   5   7        0.25      -43.59     62.68 o 
 -12   5   7     1609.54     1681.34     87.24 o 
 -11   5   7      620.47      585.91     76.33 o 
 -10   5   7      144.67       35.91     52.72 o 
  -9   5   7      141.06      124.47     50.80 o 
  -8   5   7    11022.21    11215.35    237.24 o 
  -7   5   7      609.11      566.24     48.17 o 
  -6   5   7      613.68      626.32     43.90 o 
  -5   5   7      874.66      952.03     34.19 o 
  -4   5   7    16524.70    15641.47    258.82 o 
  -3   5   7     9435.71     9460.65    162.78 o 
  -2   5   7     3054.34     3602.03     73.70 o 
  -1   5   7    10865.78     9559.38    181.06 o 
   0   5   7     8358.74     8014.70    155.34 o 
   1   5   7    10720.29    10878.84    189.66 o 
   2   5   7    12666.69    12104.02    209.40 o 
   3   5   7     2909.84     2430.57     76.84 o 
   4   5   7    20098.33    20192.08    358.33 o 
   5   5   7     9890.65     9431.64    151.78 o 
   6   5   7    15780.63    15312.26    258.19 o 
   7   5   7      161.46      208.45     38.61 o 
   8   5   7    16736.71    16377.64    377.15 o 
   9   5   7     1907.02     1807.02     79.26 o 
  10   5   7       73.74       -6.64     48.03 o 
  11   5   7      203.76      131.70     47.36 o 
  12   5   7     1915.63     2041.15     94.23 o 
  13   5   7      234.97      146.67     71.24 o 
  14   5   7      443.60      449.41     92.47 o 
  15   5   7       32.10      141.79     91.27 o 
  16   5   7       47.63       74.61    140.84 o 
 -17   6   7      260.49      532.78    185.11 o 
 -16   6   7        0.23      -71.34     88.92 o 
 -15   6   7       21.36       28.60     86.43 o 
 -14   6   7      341.36      287.00     87.80 o 
 -13   6   7      310.66      349.17     68.30 o 
 -12   6   7       79.67       -7.33     61.81 o 
 -11   6   7     1378.97     1403.95     81.36 o 
 -10   6   7      407.82      310.33     56.97 o 
  -9   6   7     2969.79     2788.26    127.72 o 
  -8   6   7     1809.70     1932.39     83.72 o 
  -7   6   7       99.54       12.40     41.57 o 
  -6   6   7     1539.26     1554.98     68.90 o 
  -5   6   7    30097.46    29029.36    467.89 o 
  -4   6   7        6.97      -26.61     26.61 o 
  -3   6   7     1024.17      959.42     34.74 o 
  -2   6   7    17209.33    16659.98    275.21 o 
  -1   6   7    11436.12    11703.39    204.35 o 
   0   6   7     1992.58     1949.24     56.54 o 
   1   6   7     3262.20     3417.90     75.44 o 
   2   6   7     4798.83     4318.86     89.71 o 
   3   6   7     1949.08     2038.37     64.37 o 
   4   6   7      327.36      531.07     43.77 o 
   5   6   7     1290.39     1386.30     66.25 o 
   6   6   7      824.04      801.18     47.33 o 
   7   6   7       15.12      -45.02     46.00 o 
   8   6   7      205.89      272.28     54.94 o 
   9   6   7      220.84      182.22     53.52 o 
  10   6   7       45.30       66.07     54.58 o 
  11   6   7     4648.26     4558.54    137.94 o 
  12   6   7      344.21      506.44     98.73 o 
  13   6   7        1.51      -48.41     68.42 o 
  14   6   7      416.33      424.78     94.78 o 
  15   6   7     1266.38     1566.09    204.17 o 
  16   6   7        9.44     -146.83    146.83 o 
 -17   7   7       17.36     -200.67    200.67 o 
 -16   7   7        7.29      -89.86     89.86 o 
 -15   7   7       97.62      -16.20     86.92 o 
 -14   7   7       37.62       -1.26     79.48 o 
 -13   7   7        5.95      -36.48     60.88 o 
 -12   7   7      796.38      808.60     75.38 o 
 -11   7   7     1378.84     1328.20     86.23 o 
 -10   7   7      811.91      829.67     81.92 o 
  -9   7   7       15.54      -34.48     47.94 o 
  -8   7   7     4192.89     4335.48    127.18 o 
  -7   7   7     1521.53     1560.78     72.14 o 
  -6   7   7     1150.29     1104.58     58.41 o 
  -5   7   7       80.35       47.75     29.44 o 
  -4   7   7     7681.82     7487.59    149.15 o 
  -3   7   7      259.92      271.58     40.14 o 
  -2   7   7       95.59      106.48     20.94 o 
  -1   7   7      707.04      627.21     26.45 o 
   0   7   7    14256.49    14156.51    229.13 o 
   1   7   7     3949.05     4036.58     90.86 o 
   2   7   7    25515.58    26106.04    447.72 o 
   3   7   7      818.59      789.61     41.46 o 
   4   7   7     4857.90     5693.46    126.68 o 
   5   7   7     8163.47     7938.04    165.74 o 
   6   7   7     1065.62     1121.02     51.54 o 
   7   7   7       34.62      -20.34     53.77 o 
   8   7   7     9499.88     9145.44    228.03 o 
   9   7   7     1043.84     1014.56     70.05 o 
  10   7   7      121.23       61.00     55.98 o 
  11   7   7      296.58      457.47     64.81 o 
  12   7   7      735.17      747.31     74.58 o 
  13   7   7        0.22      -64.07     64.07 o 
  14   7   7      553.63      558.97    110.65 o 
  15   7   7       22.02      259.34    139.18 o 
  16   7   7       26.28      -91.78    201.44 o 
 -16   8   7       13.82      -92.84     92.84 o 
 -15   8   7       36.96      -22.50     88.60 o 
 -14   8   7      246.79      214.27     87.75 o 
 -13   8   7      114.65        0.91     65.76 o 
 -12   8   7      289.87      365.52     68.45 o 
 -11   8   7     1212.63     1229.66     78.32 o 
 -10   8   7      202.19      142.60     69.28 o 
  -9   8   7     2344.65     2246.14     91.97 o 
  -8   8   7       14.08       -9.75     53.86 o 
  -7   8   7      438.88      538.65     54.79 o 
  -6   8   7      391.32      319.82     45.88 o 
  -5   8   7    15295.10    14544.34    323.21 o 
  -4   8   7     1356.29     1134.55     66.48 o 
  -3   8   7     2526.12     2259.38     59.84 o 
  -2   8   7     2270.92     1985.63     52.86 o 
  -1   8   7     6966.24     6383.09    118.26 o 
   0   8   7     3489.24     3629.94     74.49 o 
   1   8   7     1660.25     1750.71     59.46 o 
   2   8   7     2564.39     2201.14     66.42 o 
   3   8   7     4980.02     4953.92    109.87 o 
   4   8   7      506.23      693.96     42.24 o 
   5   8   7       23.20       -9.91     35.88 o 
   6   8   7      273.76      247.40     40.09 o 
   7   8   7       44.60      -46.05     46.05 o 
   8   8   7     4740.20     4751.14    142.17 o 
   9   8   7      434.15      333.04     65.22 o 
  10   8   7      179.75      247.07     59.71 o 
  11   8   7     2683.78     2670.76    113.00 o 
  12   8   7      124.63      196.53     66.83 o 
  13   8   7       32.64      -29.94     82.19 o 
  14   8   7      231.76      164.32    140.21 o 
  15   8   7     1166.47     1392.03    179.94 o 
  16   8   7        2.30     -171.11    192.11 o 
 -16   9   7       35.23     -105.04    105.04 o 
 -15   9   7      165.88      172.45     91.11 o 
 -14   9   7       41.47      -71.98     83.20 o 
 -13   9   7      146.02      133.44     68.01 o 
 -12   9   7     1782.43     2002.50     95.47 o 
 -11   9   7      430.25      331.80     62.30 o 
 -10   9   7       70.96      -59.06     66.90 o 
  -9   9   7      294.43      125.46     53.10 o 
  -8   9   7     2509.04     2635.68     98.45 o 
  -7   9   7      764.35      644.95     53.17 o 
  -6   9   7     1070.50     1029.22     58.52 o 
  -5   9   7      800.55      640.45     49.04 o 
  -4   9   7     8150.49     7089.15    201.53 o 
  -3   9   7    10638.80    10003.72    219.37 o 
  -2   9   7     6982.37     6557.63    152.72 o 
  -1   9   7     1096.92     1252.28     41.97 o 
   0   9   7     7772.35     7310.31    131.06 o 
   1   9   7     2449.40     2670.91     72.46 o 
   2   9   7     6890.45     6907.47    139.05 o 
   3   9   7     7728.87     7209.17    160.80 o 
   4   9   7     7414.23     7596.88    151.97 o 
   5   9   7      555.51      726.81     61.17 o 
   6   9   7     3809.77     3906.78    124.95 o 
   7   9   7       20.65      -50.54     51.83 o 
   8   9   7     2936.10     3192.78    206.56 o 
   9   9   7      526.70      409.30     62.97 o 
  10   9   7       56.99      -15.16     62.27 o 
  11   9   7       62.03       86.59     60.96 o 
  12   9   7     1364.54     1429.26     84.77 o 
  13   9   7       40.81       52.28    127.98 o 
  14   9   7      141.63      211.29    142.19 o 
  15   9   7       64.46      -36.45    133.23 o 
  16   9   7       17.46     -135.33    205.33 o 
 -16  10   7        9.50     -128.88    128.88 o 
 -15  10   7       88.43       35.39     98.23 o 
 -14  10   7      173.90      120.23     88.04 o 
 -13  10   7        0.63      -78.92     78.92 o 
 -12  10   7      484.41      544.49     69.22 o 
 -11  10   7      368.02      362.01     63.31 o 
 -10  10   7       82.00      -40.44     68.04 o 
  -9  10   7      597.17      654.05     61.31 o 
  -8  10   7       73.20       -9.99     49.30 o 
  -7  10   7     1830.48     1825.86     96.56 o 
  -6  10   7      681.38      699.86     49.85 o 
  -5  10   7    18700.32    17498.00    351.88 o 
  -4  10   7     1489.77     1255.36     72.35 o 
  -3  10   7     7793.44     7602.27    175.65 o 
  -2  10   7     1126.10      848.29     38.12 o 
  -1  10   7    18800.86    18755.48    308.68 o 
   0  10   7      218.84      256.27     27.89 o 
   1  10   7     4437.22     4299.57    107.29 o 
   2  10   7     8340.03     8014.20    163.95 o 
   3  10   7     9174.12     8304.37    196.47 o 
   4  10   7     3521.15     3790.23     99.77 o 
   5  10   7     4331.09     4015.21    111.04 o 
   6  10   7      870.48      837.45     64.69 o 
   7  10   7      556.84      674.20     63.62 o 
   8  10   7     4323.97     4438.16    139.03 o 
   9  10   7       16.97       -5.44     77.36 o 
  10  10   7      837.42      883.27     73.00 o 
  11  10   7     1306.93     1322.58    109.01 o 
  12  10   7       11.07       11.86     86.64 o 
  13  10   7       70.55      -85.69    130.56 o 
  14  10   7      153.08      189.41    144.81 o 
  15  10   7     1089.67     1362.48    244.22 o 
  16  10   7        0.32       75.44    212.33 o 
 -16  11   7       42.66      -78.60    101.94 o 
 -15  11   7      252.16      250.47     84.14 o 
 -14  11   7      101.40       -6.04    102.92 o 
 -13  11   7       77.89      -60.90     80.89 o 
 -12  11   7     1021.75      768.12     72.60 o 
 -11  11   7     1054.85      828.58     91.26 o 
 -10  11   7      155.23      104.34     60.17 o 
  -9  11   7       19.47      -52.70     52.70 o 
  -8  11   7     4869.57     4819.25    127.65 o 
  -7  11   7      650.59      517.53     49.66 o 
  -6  11   7     2774.95     2632.98     85.45 o 
  -5  11   7      510.11      454.67     46.44 o 
  -4  11   7     6157.13     5266.83    133.85 o 
  -3  11   7     4492.04     4470.52    116.45 o 
  -2  11   7     8473.04     7787.47    178.68 o 
  -1  11   7      814.14      698.55     38.96 o 
   0  11   7      222.47      317.11     34.07 o 
   1  11   7    10224.18     9720.64    227.32 o 
   2  11   7     2279.95     2357.47     96.89 o 
   3  11   7       51.84      122.27     43.32 o 
   4  11   7     3409.96     3522.52     96.36 o 
   5  11   7       38.56       71.61     50.04 o 
   6  11   7     6860.63     6827.48    182.92 o 
   7  11   7      138.81      220.53     77.80 o 
   8  11   7     4143.74     4302.79    139.27 o 
   9  11   7     2283.42     2169.60    112.82 o 
  10  11   7       27.10      -58.01     71.36 o 
  11  11   7      457.02      597.39    109.49 o 
  12  11   7     1406.47     1397.28    127.77 o 
  13  11   7       17.97     -154.78    176.56 o 
  14  11   7       12.41     -184.33    184.33 o 
  15  11   7      108.49       37.33    196.00 o 
  16  11   7       46.15      219.33    215.44 o 
 -16  12   7        0.11     -101.35    101.35 o 
 -15  12   7       43.18      -48.45     89.10 o 
 -14  12   7      333.96      380.10     82.91 o 
 -13  12   7        0.98      -72.63     72.63 o 
 -12  12   7      118.46       38.18     59.85 o 
 -11  12   7      531.79      663.19     64.69 o 
 -10  12   7      118.96       60.64     53.60 o 
  -9  12   7      218.52      165.98     51.25 o 
  -8  12   7     2908.70     2961.17    140.90 o 
  -7  12   7        4.17      -48.99     48.99 o 
  -6  12   7        0.88      -28.10     46.10 o 
  -5  12   7     5918.97     5495.36    180.75 o 
  -4  12   7      268.34      165.57     59.90 o 
  -3  12   7     3534.29     3738.29    104.31 o 
  -2  12   7     3670.40     3347.15    192.00 o 
  -1  12   7    25829.48    24879.01    805.65 o 
   0  12   7     9023.03     8669.60    207.19 o 
   1  12   7     8109.65     7445.40    182.40 o 
   2  12   7    17173.29    15476.87    371.22 o 
   3  12   7     8439.91     8367.70    200.52 o 
   4  12   7     5626.01     5661.24    146.21 o 
   5  12   7     2427.93     2393.72     99.05 o 
   6  12   7     3341.30     3205.88    115.23 o 
   7  12   7       53.81       53.06     58.28 o 
   8  12   7      558.30      484.56     64.74 o 
   9  12   7      718.47      747.40     78.76 o 
  10  12   7      432.66      451.94    127.94 o 
  11  12   7     2579.58     2529.01    155.48 o 
  12  12   7      109.22       92.56    175.78 o 
  13  12   7       25.18       66.11    185.89 o 
  14  12   7      233.15      118.22    199.11 o 
  15  12   7      522.48      348.44    208.44 o 
 -15  13   7      207.17       45.49     84.65 o 
 -14  13   7       17.13       61.57     87.45 o 
 -13  13   7       23.52      -76.46     76.46 o 
 -12  13   7      614.75      638.21     78.84 o 
 -11  13   7     2137.08     1894.50     86.98 o 
 -10  13   7      428.24      356.14     59.00 o 
  -9  13   7      105.56      111.15     59.35 o 
  -8  13   7     6039.66     6226.98    184.76 o 
  -7  13   7     1125.29      928.46     60.08 o 
  -6  13   7       44.64        2.21     41.44 o 
  -5  13   7     1547.17     1511.64     70.44 o 
  -4  13   7      334.36      190.37     87.83 o 
  -3  13   7        0.14      -43.02     43.02 o 
  -2  13   7      500.84      431.37     65.72 o 
  -1  13   7     4377.76     4308.59    318.35 o 
   0  13   7     1686.56     2020.07     96.23 o 
   1  13   7    10439.46     9640.24    257.88 o 
   2  13   7      959.48     1217.66     79.84 o 
   3  13   7     1390.47     1509.62    107.87 o 
   4  13   7      113.72      106.87     46.04 o 
   5  13   7     2797.15     2704.99    104.00 o 
   6  13   7      422.44      484.20     63.51 o 
   7  13   7        9.79       25.18     56.22 o 
   8  13   7     1533.08     1587.82     83.99 o 
   9  13   7     3717.31     3873.22    137.35 o 
  10  13   7      701.13      651.87    108.32 o 
  11  13   7      645.93      709.84    116.24 o 
  12  13   7      858.24      962.11    186.67 o 
  13  13   7        4.26      -79.33    183.56 o 
  14  13   7      106.72      -21.78    196.78 o 
  15  13   7       32.72       25.67    197.56 o 
 -15  14   7       71.50       83.48     91.95 o 
 -14  14   7      537.29      615.32     96.06 o 
 -13  14   7       20.63      -34.15     82.84 o 
 -12  14   7       73.96      -37.75     79.41 o 
 -11  14   7      347.19      422.81     61.87 o 
 -10  14   7      101.75       64.05     57.85 o 
  -9  14   7      297.77      253.41     66.79 o 
  -8  14   7     1912.87     1722.49     76.39 o 
  -7  14   7       68.25       14.16     46.81 o 
  -6  14   7      118.90       51.78     50.14 o 
  -5  14   7      290.60      193.15     57.21 o 
  -4  14   7     1699.12     1636.45     82.71 o 
  -3  14   7     1007.67      823.69     82.51 o 
  -2  14   7     6715.40     6462.62    242.60 o 
  -1  14   7     7639.82     8789.37    402.65 o 
   0  14   7       72.45      116.05     75.66 o 
   1  14   7     1997.40     2145.68    108.87 o 
   2  14   7    14507.78    14153.22    372.83 o 
   3  14   7     1527.52     1619.31    117.10 o 
   4  14   7      702.44      758.04     57.80 o 
   5  14   7      217.24      406.97     79.51 o 
   6  14   7     1147.50     1044.68     72.73 o 
   7  14   7      248.12      242.08     61.86 o 
   8  14   7      970.62      838.39     72.24 o 
   9  14   7      243.08      287.59     82.42 o 
  10  14   7       68.91       87.52     93.01 o 
  11  14   7     1807.13     1763.87    136.39 o 
  12  14   7      111.45      -71.56    180.44 o 
  13  14   7       96.42       67.67    165.67 o 
  14  14   7      481.45      598.89    212.33 o 
  15  14   7      140.60       55.22    213.11 o 
 -15  15   7      143.36      128.15    106.52 o 
 -14  15   7        1.06       70.95    104.52 o 
 -13  15   7        2.94      -30.94     82.56 o 
 -12  15   7      379.01      403.38     88.53 o 
 -11  15   7     1095.91      996.90     79.89 o 
 -10  15   7      126.37       19.51     58.65 o 
  -9  15   7      148.42       97.44     55.99 o 
  -8  15   7     2113.14     2083.12     85.28 o 
  -7  15   7     1217.81     1018.74     75.39 o 
  -6  15   7      134.47       93.94     58.02 o 
  -5  15   7     2782.08     2442.27    105.51 o 
  -4  15   7      784.00      657.74    114.51 o 
  -3  15   7      334.30      445.13     70.14 o 
  -2  15   7       57.13       29.60     79.92 o 
  -1  15   7      302.53      381.07     70.03 o 
   0  15   7      254.21      337.47     69.70 o 
   1  15   7     1292.12     1683.88    176.59 o 
   2  15   7      158.71      297.04     74.02 o 
   3  15   7      135.83      130.45     61.08 o 
   4  15   7      119.89       50.85     49.04 o 
   5  15   7    12849.99    12234.21    274.61 o 
   6  15   7      127.50      120.67     58.16 o 
   7  15   7      250.38      176.78     61.64 o 
   8  15   7       11.49       98.26     73.84 o 
   9  15   7     1046.47      986.31     90.92 o 
  10  15   7      327.69      249.49    126.00 o 
  11  15   7       92.98       27.09     97.01 o 
  12  15   7      476.88      467.44    194.44 o 
  13  15   7        3.28     -182.78    182.78 o 
  14  15   7      183.60      332.89    209.22 o 
 -14  16   7      326.32      317.42     94.46 o 
 -13  16   7       12.64      -84.20     84.20 o 
 -12  16   7      199.75      171.18     85.26 o 
 -11  16   7      106.04      201.07     80.55 o 
 -10  16   7      307.28      244.34     65.41 o 
  -9  16   7      186.59      129.24     61.46 o 
  -8  16   7      738.99      483.67     74.03 o 
  -7  16   7       24.39       18.97     45.30 o 
  -6  16   7      422.03      312.44     61.40 o 
  -5  16   7      433.29      312.20     92.86 o 
  -4  16   7      702.11      746.29    106.99 o 
  -3  16   7       69.09       69.04     69.82 o 
  -2  16   7     1862.78     2296.55    180.69 o 
  -1  16   7     4069.68     4690.14    364.63 o 
   0  16   7     7190.83     7873.20    641.02 o 
   1  16   7      135.14      156.54     80.16 o 
   2  16   7      527.87      512.34     81.35 o 
   3  16   7     3509.54     3599.45    136.33 o 
   4  16   7      532.28      625.55     81.18 o 
   5  16   7       49.67       91.38     53.35 o 
   6  16   7      686.05      493.34     63.26 o 
   7  16   7      421.59      379.21     79.89 o 
   8  16   7      997.10      933.40     89.42 o 
   9  16   7      182.02      213.30     86.17 o 
  10  16   7       53.32       37.15    100.85 o 
  11  16   7      167.69      238.00    182.00 o 
  12  16   7       66.07       75.44    190.56 o 
  13  16   7       46.43     -164.11    191.33 o 
  14  16   7      280.97      108.89    207.67 o 
 -14  17   7        2.98      -90.54     90.54 o 
 -13  17   7        7.67      -64.66     87.15 o 
 -12  17   7      407.43      375.07     90.47 o 
 -11  17   7      471.10      446.55     88.73 o 
 -10  17   7       26.65        5.47     63.85 o 
  -9  17   7       73.31       67.51     60.55 o 
  -8  17   7      904.24      749.36     75.23 o 
  -7  17   7      533.22      486.93     91.27 o 
  -6  17   7     1304.71     1190.63     92.84 o 
  -5  17   7        0.30      -33.09     59.89 o 
  -4  17   7     1383.98     1543.40    151.13 o 
  -3  17   7       41.84      -35.88     65.72 o 
  -2  17   7      219.90      201.29     73.86 o 
  -1  17   7      110.73      257.69     96.21 o 
   0  17   7      414.12      410.59     76.99 o 
   1  17   7     2426.78     3064.79    320.06 o 
   2  17   7       40.95       87.45     73.37 o 
   3  17   7      425.29      496.56     71.06 o 
   4  17   7     1143.83     1222.01     68.81 o 
   5  17   7     7047.31     6894.56    176.30 o 
   6  17   7     3942.53     4011.92    146.43 o 
   7  17   7       85.96      126.02     75.97 o 
   8  17   7       70.25      130.30     79.67 o 
   9  17   7      935.61      962.71    134.05 o 
  10  17   7       44.15      -15.36     91.61 o 
  11  17   7       10.72      -67.67    171.89 o 
  12  17   7      264.71      268.33    196.78 o 
  13  17   7       26.09      -76.22    192.11 o 
  14  17   7       16.73     -154.78    199.11 o 
 -14  18   7      163.65       99.27     95.48 o 
 -13  18   7        3.42      -86.76     86.76 o 
 -12  18   7      145.18       -4.32     86.94 o 
 -11  18   7       40.37       15.60     98.47 o 
 -10  18   7      324.00      185.02    100.36 o 
  -9  18   7       21.65       27.41     81.61 o 
  -8  18   7      867.50      709.48     79.23 o 
  -7  18   7      144.93       79.36     90.57 o 
  -6  18   7      826.10      899.78    105.69 o 
  -5  18   7     2640.56     2674.94    177.82 o 
  -4  18   7        3.82      -67.43     74.65 o 
  -3  18   7     1293.73     1316.21    111.13 o 
  -2  18   7     4538.88     5096.78    363.53 o 
  -1  18   7     2372.66     2606.87    210.79 o 
   0  18   7       93.29      122.48     87.11 o 
   1  18   7      371.66      390.45     80.71 o 
   2  18   7      502.65      621.19     95.57 o 
   3  18   7     2445.78     2644.13    145.11 o 
   4  18   7      888.70      805.56     73.21 o 
   5  18   7     1788.03     1932.83     97.98 o 
   6  18   7      995.75     1083.52     85.51 o 
   7  18   7       17.38      -15.98     78.00 o 
   8  18   7       29.49      140.77     80.80 o 
   9  18   7      119.14      135.80     85.14 o 
  10  18   7       55.39        2.36     88.75 o 
  11  18   7       27.52       -7.00    175.00 o 
  12  18   7      166.40      -29.56    189.78 o 
  13  18   7       44.45     -190.56    190.56 o 
 -13  19   7        3.13     -105.78    105.78 o 
 -12  19   7      154.20      -68.62    103.24 o 
 -11  19   7      638.83      487.44    110.53 o 
 -10  19   7       93.12       64.05     95.57 o 
  -9  19   7       61.15       23.88     68.85 o 
  -8  19   7      690.88      547.61     77.66 o 
  -7  19   7      345.16      241.66     98.18 o 
  -6  19   7     1607.35     1412.64    114.63 o 
  -5  19   7        7.24      -31.01     87.45 o 
  -4  19   7      716.77      867.46    218.58 o 
  -3  19   7      799.76      763.11     91.32 o 
  -2  19   7      183.41      210.70     76.56 o 
  -1  19   7      490.45      513.21    145.22 o 
   0  19   7       10.35       34.42     75.91 o 
   1  19   7     4139.93     5197.41    269.77 o 
   2  19   7     1581.02     2056.82    160.81 o 
   3  19   7      116.81      203.47     88.63 o 
   4  19   7      900.54     1166.60    160.87 o 
   5  19   7     4920.23     5162.71    217.15 o 
   6  19   7     3326.04     3549.18    144.51 o 
   7  19   7        5.50       31.71     73.41 o 
   8  19   7     1013.08     1156.95     99.11 o 
   9  19   7     1237.28     1262.14    144.69 o 
  10  19   7      171.83      196.54    131.71 o 
  11  19   7      161.35      -48.22    180.44 o 
  12  19   7       40.52      -49.00    189.78 o 
  13  19   7        1.96      291.67    206.11 o 
 -13  20   7       15.54       38.05    148.69 o 
 -12  20   7       43.64     -105.96    105.96 o 
 -11  20   7      165.67      169.53    107.43 o 
 -10  20   7      117.06       51.16    103.70 o 
  -9  20   7        3.03      -58.83     72.76 o 
  -8  20   7      347.47      363.40     74.72 o 
  -7  20   7      265.03      241.64     72.74 o 
  -6  20   7      463.61      528.76    103.19 o 
  -5  20   7     1059.80     1154.85    114.62 o 
  -4  20   7      185.21      229.30     90.43 o 
  -3  20   7      289.91      338.13     93.38 o 
  -2  20   7     7358.28     7807.11    382.91 o 
  -1  20   7     1311.68     1285.91    126.79 o 
   0  20   7     2197.49     2590.56    313.53 o 
   1  20   7     1009.03     1129.52    110.52 o 
   2  20   7     4645.49     5436.58    355.09 o 
   3  20   7       35.01       25.92    133.04 o 
   4  20   7      141.98      304.92    143.53 o 
   5  20   7       46.83      151.18    136.94 o 
   6  20   7      419.87      398.97    103.23 o 
   7  20   7      576.09      819.98    117.91 o 
   8  20   7       16.09      -47.67     80.54 o 
   9  20   7       56.85       24.88     85.75 o 
  10  20   7        1.41       59.27    129.12 o 
  11  20   7      154.67     -133.00    179.67 o 
  12  20   7      530.81      678.22    203.78 o 
 -12  21   7       86.95      -45.94    148.50 o 
 -11  21   7      897.96      896.80    124.48 o 
 -10  21   7       91.95       11.75    100.46 o 
  -9  21   7      169.17       33.99    103.11 o 
  -8  21   7       19.15       14.77     73.11 o 
  -7  21   7      931.15      835.94     85.70 o 
  -6  21   7      243.76      168.06     70.27 o 
  -5  21   7      273.00      417.22    102.00 o 
  -4  21   7      100.70      214.63     96.83 o 
  -3  21   7      118.06      237.56     98.67 o 
  -2  21   7      817.35      928.02    107.87 o 
  -1  21   7        1.74      146.80     93.30 o 
   0  21   7      101.88      111.20     78.96 o 
   1  21   7     1811.31     2199.86    342.18 o 
   2  21   7     2565.08     2751.32    215.57 o 
   3  21   7        0.59       23.02    140.19 o 
   4  21   7      162.99      316.23    148.98 o 
   5  21   7     4915.97     5353.50    310.15 o 
   6  21   7      715.30     1037.27    173.68 o 
   7  21   7        1.09        3.36    118.12 o 
   8  21   7       52.65       38.82    112.85 o 
   9  21   7      748.39      961.63    141.08 o 
  10  21   7      113.93      112.24    153.61 o 
  11  21   7      311.85      475.22    194.44 o 
  12  21   7        0.54       60.67    196.00 o 
 -12  22   7       40.83     -110.52    110.52 o 
 -11  22   7      114.52      137.78    115.76 o 
 -10  22   7       44.16     -149.02    149.88 o 
  -9  22   7       15.03       53.56    105.91 o 
  -8  22   7       38.51       60.04     75.96 o 
  -7  22   7       31.66      105.80     73.63 o 
  -6  22   7      115.58      144.23     74.88 o 
  -5  22   7        5.72       36.31     99.04 o 
  -4  22   7      622.88      627.84    109.51 o 
  -3  22   7        3.21       29.35     94.02 o 
  -2  22   7     3178.10     3074.14    263.71 o 
  -1  22   7       13.20       74.47     96.20 o 
   0  22   7      230.05      148.68     99.17 o 
   1  22   7      172.33      369.38    198.72 o 
   2  22   7     2068.56     3120.77    319.67 o 
   3  22   7      392.50      468.33    157.01 o 
   4  22   7       20.27       69.51    145.79 o 
   5  22   7      255.06      503.83    162.52 o 
   6  22   7      271.33      233.68    155.04 o 
   7  22   7       90.09       87.67    149.69 o 
   8  22   7      792.57      963.51    124.98 o 
   9  22   7       11.82       28.20    118.20 o 
  10  22   7       60.90     -116.07    135.13 o 
  11  22   7        2.08      158.67    199.11 o 
 -11  23   7      324.60      323.97    121.03 o 
 -10  23   7       31.93      -55.63    123.29 o 
  -9  23   7       64.23       89.09    110.99 o 
  -8  23   7       25.00      -19.90    101.50 o 
  -7  23   7      388.83      391.52    114.68 o 
  -6  23   7      171.02       37.85    100.37 o 
  -5  23   7      257.96       79.08    104.07 o 
  -4  23   7        9.21      -25.88     97.00 o 
  -3  23   7      355.94      506.58    103.94 o 
  -2  23   7        4.11      -54.14     92.82 o 
  -1  23   7      148.01      229.15    100.84 o 
   0  23   7      267.15      501.98    156.51 o 
   1  23   7      505.30      839.69    201.44 o 
   2  23   7      122.20       59.11    206.89 o 
   3  23   7      259.59      576.33    225.56 o 
   4  23   7        0.67       18.63    281.56 o 
   5  23   7     1240.46     1795.59    200.60 o 
   6  23   7      238.00      286.86    159.57 o 
   7  23   7      106.55      176.90    160.34 o 
   8  23   7      142.62      107.77    156.49 o 
   9  23   7      318.91      388.01    123.23 o 
  10  23   7        4.66       -5.52    118.34 o 
  11  23   7       22.72       42.78    181.22 o 
 -10  24   7       43.74       75.04    117.07 o 
  -9  24   7        6.26       -6.09    112.09 o 
  -8  24   7       36.10      -32.96    109.76 o 
  -7  24   7       32.78      130.26    107.00 o 
  -6  24   7       44.02       63.55    106.59 o 
  -5  24   7       38.94      -15.21    104.85 o 
  -4  24   7       52.08      159.89    118.53 o 
  -3  24   7      595.22      653.20    115.92 o 
  -2  24   7      556.46      618.58    114.50 o 
  -1  24   7        5.22       32.38    208.06 o 
   0  24   7      167.79      130.22    163.78 o 
   1  24   7      309.05      467.09    159.39 o 
   2  24   7      776.38     1339.33    262.11 o 
   3  24   7      247.87      455.00    232.56 o 
   4  24   7       73.53      125.22    220.89 o 
   5  24   7        8.48      371.78    238.00 o 
   6  24   7      350.13      311.89    229.44 o 
   7  24   7       23.24      -39.00    165.57 o 
   8  24   7      681.32     1049.17    184.43 o 
   9  24   7      108.49      172.19    169.68 o 
  10  24   7      235.67      245.37    172.84 o 
 -10  25   7       62.10       74.65    118.25 o 
  -9  25   7       24.26        5.02    114.20 o 
  -8  25   7       25.08      -78.95    109.43 o 
  -7  25   7      204.52      199.94    111.24 o 
  -6  25   7      448.49      412.14    114.82 o 
  -5  25   7       64.53       40.11    107.15 o 
  -4  25   7       18.70      113.83    105.05 o 
  -3  25   7      207.61      290.48    112.42 o 
  -2  25   7       35.57       29.02    142.36 o 
  -1  25   7       23.65      -22.25    148.61 o 
   0  25   7        5.78       95.41    163.80 o 
   1  25   7      708.79     1436.55    269.89 o 
   2  25   7        2.91       -4.67    223.22 o 
   3  25   7       32.47     -103.44    219.33 o 
   4  25   7        0.44      -64.56    223.22 o 
   5  25   7      298.27      690.67    242.67 o 
   6  25   7      536.61      657.22    244.22 o 
   7  25   7       32.98       14.00    203.00 o 
   8  25   7       15.00      348.44    222.44 o 
   9  25   7      534.47      839.22    242.67 o 
  -9  26   7       35.10     -114.76    134.11 o 
  -8  26   7      226.97      149.32    118.33 o 
  -7  26   7       26.43      -75.71    111.86 o 
  -6  26   7       66.83      115.96    115.84 o 
  -5  26   7        6.80      -34.31    106.62 o 
  -4  26   7       81.66      193.46    108.25 o 
  -3  26   7      603.65      498.45    164.06 o 
  -2  26   7      414.52      440.39    163.76 o 
  -1  26   7      389.64      397.03    164.61 o 
   0  26   7      578.63      880.76    188.22 o 
   1  26   7      688.33      904.55    255.11 o 
   2  26   7     1077.91     1624.00    277.67 o 
   3  26   7      285.63      784.00    255.89 o 
   4  26   7       89.80      483.78    249.67 o 
   5  26   7      121.72      448.78    242.67 o 
   6  26   7      296.43      399.00    232.56 o 
   7  26   7       90.77      430.89    237.22 o 
   8  26   7      103.83      161.78    212.33 o 
  -8  27   7       98.26      213.69    121.10 o 
  -7  27   7      113.21       19.04    112.85 o 
  -6  27   7      122.28      134.03    117.47 o 
  -5  27   7      277.99      291.50    114.79 o 
  -4  27   7        6.35       13.51    203.39 o 
  -3  27   7        2.26      139.91    158.74 o 
  -2  27   7       56.08      278.39    168.45 o 
  -1  27   7       70.10      106.59    167.66 o 
   0  27   7       46.79      185.62    167.97 o 
   1  27   7      512.97      651.00    259.00 o 
   2  27   7       69.07       11.67    231.00 o 
   3  27   7      373.06      962.89    266.78 o 
   4  27   7        1.96      150.89    242.67 o 
   5  27   7      580.23      795.67    258.22 o 
   6  27   7      100.23      321.22    238.00 o 
   7  27   7      104.04      665.78    243.44 o 
  -7  28   7       18.23      114.41    131.07 o 
  -6  28   7      132.15      197.13    116.40 o 
  -5  28   7       49.72      179.64    203.78 o 
  -4  28   7      384.79      405.15    322.39 o 
  -3  28   7       37.70       -4.87    161.39 o 
  -2  28   7      764.01      901.03    179.89 o 
  -1  28   7       92.07      189.47    169.25 o 
   0  28   7      295.71      107.33    250.44 o 
   1  28   7      143.32      333.67    245.78 o 
   2  28   7     1095.68     1269.33    281.56 o 
   3  28   7       49.61      -74.67    236.44 o 
   4  28   7        3.27      179.67    241.11 o 
   5  28   7       95.26       47.44    237.22 o 
   6  28   7      136.52      290.11    257.44 o 
  -5  29   7      421.60      645.01    176.97 o 
  -4  29   7        1.33       46.02    166.83 o 
  -3  29   7       18.59      186.64    172.72 o 
  -2  29   7       26.37      -25.62    161.42 o 
  -1  29   7        1.14       98.56    166.90 o 
   0  29   7       16.44      280.78    257.44 o 
   1  29   7      139.46      389.67    259.00 o 
   2  29   7        0.72     -200.67    241.89 o 
   3  29   7      193.48      412.22    255.11 o 
   4  29   7        1.79       36.56    241.89 o 
   5  29   7     1035.31     1569.55    297.89 o 
  -3  30   7        1.60       30.33    164.07 o 
  -2  30   7      298.26      502.64    180.49 o 
  -1  30   7       16.08       29.56    265.22 o 
   0  30   7       10.86      369.44    258.22 o 
   1  30   7       23.20      273.00    265.22 o 
   2  30   7      165.62      821.33    276.89 o 
   3  30   7        3.71      -45.11    245.00 o 
 -16   0   8        6.93       13.25    125.12 o 
 -14   0   8     1077.31     1119.81    105.83 o 
 -12   0   8      265.39      122.64     81.64 o 
 -10   0   8      906.84      862.19    122.00 o 
  -8   0   8     6937.67     7048.22    237.41 o 
  -6   0   8     7968.17     8107.28    263.49 o 
  -4   0   8     5095.33     5164.91    181.10 o 
  -2   0   8     3576.95     3823.77    101.86 o 
   0   0   8    40745.32    38904.95    877.68 o 
   2   0   8    30741.97    33684.82    685.64 o 
   4   0   8     5451.64     5472.91    157.88 o 
   6   0   8    15813.04    15083.61    410.26 o 
   8   0   8      918.15      956.96    102.72 o 
  10   0   8        9.62       -0.53     65.69 o 
  12   0   8      875.82      827.04     88.02 o 
  14   0   8      759.74      816.05    141.60 o 
  16   0   8        0.04     -127.30    127.30 o 
 -17   1   8      589.57     1018.11    199.11 o 
 -16   1   8        0.66       21.54    104.39 o 
 -15   1   8       61.85       71.16     97.56 o 
 -14   1   8       24.71       19.92     59.66 o 
 -13   1   8      566.20      608.10     76.74 o 
 -12   1   8        7.45      -32.69     46.96 o 
 -11   1   8       70.18        8.40     54.44 o 
 -10   1   8       92.60       54.15     49.41 o 
  -9   1   8       49.20       37.56     39.39 o 
  -8   1   8       38.05       55.56     33.84 o 
  -7   1   8       64.94      -15.79     44.46 o 
  -6   1   8      606.36      524.61     48.93 o 
  -5   1   8    46028.97    44355.14    872.96 o 
  -4   1   8        9.75      -10.25     20.75 o 
  -3   1   8      241.87      260.29     22.44 o 
  -2   1   8     2032.97     2035.75     42.55 o 
  -1   1   8    29615.96    30693.82    396.04 o 
   0   1   8     6274.03     5909.56    100.99 o 
   1   1   8        9.00       16.87     22.93 o 
   2   1   8      451.20      440.51     38.11 o 
   3   1   8     4585.94     4672.67    102.69 o 
   4   1   8      800.39      833.96     40.50 o 
   5   1   8      100.97      121.11     32.27 o 
   6   1   8     3667.24     3535.51     95.24 o 
   7   1   8      331.27      293.16     53.40 o 
   8   1   8      210.79      140.16     56.10 o 
   9   1   8      133.59      165.94     49.05 o 
  10   1   8      135.42       13.44     57.05 o 
  11   1   8     2287.32     2091.11     90.35 o 
  12   1   8       10.97       -6.49     55.09 o 
  13   1   8      237.31      169.96     60.28 o 
  14   1   8        0.75      -45.00     86.64 o 
  15   1   8     2054.33     2335.63    129.07 o 
  16   1   8        0.25      -92.35     92.35 o 
 -17   2   8        0.44       94.89    168.00 o 
 -16   2   8        5.70      -97.02    140.84 o 
 -15   2   8        1.09       26.14    100.76 o 
 -14   2   8     1009.84     1080.78     83.24 o 
 -13   2   8        4.94      -31.94     50.85 o 
 -12   2   8      357.12      365.19     60.90 o 
 -11   2   8      416.07      343.25     65.86 o 
 -10   2   8      888.90      922.79     62.35 o 
  -9   2   8       48.96       18.43     40.03 o 
  -8   2   8     1055.16     1164.89     53.36 o 
  -7   2   8      113.34       40.60     35.08 o 
  -6   2   8      341.36      409.56     39.07 o 
  -5   2   8      840.50      804.05     65.27 o 
  -4   2   8     6018.15     6021.71    121.44 o 
  -3   2   8      472.18      498.82     37.48 o 
  -2   2   8    11589.13    12412.73    184.29 o 
  -1   2   8       34.12      -24.40     24.40 o 
   0   2   8     5759.94     5357.48     93.57 o 
   1   2   8     4388.67     4537.72     82.73 o 
   2   2   8    33720.05    35195.47    533.46 o 
   3   2   8     9974.79     9794.69    175.56 o 
   4   2   8       22.55       28.00     32.41 o 
   5   2   8     2988.19     2797.31     75.91 o 
   6   2   8    19295.17    18691.62    354.28 o 
   7   2   8      108.67       87.91     53.61 o 
   8   2   8     2318.52     2286.21     90.02 o 
   9   2   8     1281.72     1280.37     69.13 o 
  10   2   8      250.38      283.57     58.56 o 
  11   2   8      100.35      131.60     57.99 o 
  12   2   8      356.07      401.05     68.60 o 
  13   2   8      128.42       83.22     66.30 o 
  14   2   8      603.53      536.72     94.41 o 
  15   2   8        1.48      102.42    101.26 o 
  16   2   8        3.96      -99.02     99.02 o 
 -17   3   8      500.86     1061.67    203.78 o 
 -16   3   8        1.68       28.09    122.69 o 
 -15   3   8       52.54       85.67    102.91 o 
 -14   3   8       33.73       61.80     70.26 o 
 -13   3   8      412.10      588.51     66.32 o 
 -12   3   8        1.29      -22.91     48.68 o 
 -11   3   8       63.89      -14.50     86.62 o 
 -10   3   8       26.59      -54.96     54.96 o 
  -9   3   8     1642.75     1672.77     71.54 o 
  -8   3   8       56.46       31.00     37.23 o 
  -7   3   8      158.09      138.46     46.68 o 
  -6   3   8     1628.43     1736.56     62.76 o 
  -5   3   8    12125.65    11395.71    199.78 o 
  -4   3   8     1559.04     1427.54     54.20 o 
  -3   3   8      329.48      374.16     24.51 o 
  -2   3   8      533.23      489.37     27.64 o 
  -1   3   8    40618.93    40439.47    649.27 o 
   0   3   8    17171.69    17608.40    272.77 o 
   1   3   8    10991.81    10558.80    169.61 o 
   2   3   8     2547.99     2607.08     61.93 o 
   3   3   8       91.04       97.14     32.39 o 
   4   3   8       18.58      -29.44     29.44 o 
   5   3   8      646.29      656.21     32.57 o 
   6   3   8     2744.89     2492.80     80.08 o 
   7   3   8      125.98      124.13     45.09 o 
   8   3   8     3440.27     3167.52    126.74 o 
   9   3   8     4774.80     4412.89    128.06 o 
  10   3   8      303.14      230.99     58.30 o 
  11   3   8     4248.89     4339.08    132.68 o 
  12   3   8       15.23      -44.20     64.29 o 
  13   3   8       12.48      -30.15     65.36 o 
  14   3   8        5.85      -31.76     88.13 o 
  15   3   8     1294.35     1452.88    114.26 o 
  16   3   8        0.36      -84.14     95.02 o 
 -16   4   8       22.49       75.68    108.21 o 
 -15   4   8       20.91      -69.74     85.37 o 
 -14   4   8      966.80     1205.84    104.60 o 
 -13   4   8        1.29      -62.96     62.96 o 
 -12   4   8      363.74      362.03     66.64 o 
 -11   4   8      311.50      181.40     51.95 o 
 -10   4   8      801.21      908.20     71.22 o 
  -9   4   8      203.86      148.16     45.01 o 
  -8   4   8      468.99      514.46     49.20 o 
  -7   4   8     2034.80     1953.50     66.76 o 
  -6   4   8      832.56      845.38     45.72 o 
  -5   4   8     1370.08     1391.85     51.01 o 
  -4   4   8     7691.55     7119.92    122.18 o 
  -3   4   8     2427.49     2500.07     78.77 o 
  -2   4   8    27691.33    26902.61    519.24 o 
  -1   4   8      563.55      650.84     52.70 o 
   0   4   8       48.63        5.03     25.38 o 
   1   4   8     2302.04     2240.82     60.38 o 
   2   4   8    22102.58    21532.62    356.76 o 
   3   4   8      402.19      434.90     36.77 o 
   4   4   8      218.70      231.96     45.64 o 
   5   4   8      314.95      342.81     37.73 o 
   6   4   8     7103.91     6884.31    143.21 o 
   7   4   8      999.59      860.49     59.56 o 
   8   4   8     2245.37     2296.19     88.39 o 
   9   4   8      273.97      301.66     57.25 o 
  10   4   8       78.06       43.36     53.18 o 
  11   4   8       55.17      134.21     70.51 o 
  12   4   8      271.22      208.99     62.69 o 
  13   4   8      146.53       50.87     66.80 o 
  14   4   8      760.01      752.75     97.76 o 
  15   4   8        1.13       18.76     86.70 o 
  16   4   8       22.86      -92.50     92.50 o 
 -16   5   8        0.18      -12.32    134.41 o 
 -15   5   8        6.35       22.65     88.20 o 
 -14   5   8        8.48      -54.01     83.41 o 
 -13   5   8      282.15      224.45     69.64 o 
 -12   5   8      143.72      150.37     71.97 o 
 -11   5   8       47.55        2.52     71.50 o 
 -10   5   8       94.74      156.88     77.57 o 
  -9   5   8      568.69      570.65    102.69 o 
  -8   5   8      425.63      357.30     53.93 o 
  -7   5   8       10.44       -6.04     54.43 o 
  -6   5   8       14.17      -26.44     35.47 o 
  -5   5   8     9028.39     8328.86    161.62 o 
  -4   5   8      657.56      573.44     32.58 o 
  -3   5   8        2.33      -21.76     21.76 o 
  -2   5   8     8049.39     8264.80    161.25 o 
  -1   5   8    30842.91    28498.32    509.52 o 
   0   5   8     3807.19     3574.67     84.68 o 
   1   5   8      242.05      269.17     28.36 o 
   2   5   8     4666.12     4509.34    108.79 o 
   3   5   8     8502.29     7780.06    165.88 o 
   4   5   8     4568.53     4138.77     99.27 o 
   5   5   8     2951.27     2829.22     96.37 o 
   6   5   8     1495.39     1508.08     50.79 o 
   7   5   8     1544.82     1610.25     72.04 o 
   8   5   8     4862.27     4397.86    137.97 o 
   9   5   8     4163.91     4412.27    138.48 o 
  10   5   8        2.53      -19.36     61.83 o 
  11   5   8     4545.92     4846.78    156.66 o 
  12   5   8       75.22       78.87     71.81 o 
  13   5   8       35.85      -10.78     90.23 o 
  14   5   8       26.28      -32.26     86.23 o 
  15   5   8      627.11      625.58     99.49 o 
  16   5   8        1.74     -141.07    141.07 o 
 -16   6   8       24.49      -87.05     87.05 o 
 -15   6   8       30.08      -32.32     89.36 o 
 -14   6   8      834.19      837.77     99.86 o 
 -13   6   8        2.24      -65.93     65.93 o 
 -12   6   8      160.14       50.91     62.70 o 
 -11   6   8      484.44      434.61     79.66 o 
 -10   6   8     1790.11     1777.35    103.95 o 
  -9   6   8      723.02      567.84     59.51 o 
  -8   6   8     4345.30     4225.37    126.35 o 
  -7   6   8     1512.79     1417.56    105.13 o 
  -6   6   8      188.55      111.26     41.97 o 
  -5   6   8     2258.04     2191.83     81.74 o 
  -4   6   8     3563.37     3370.75     77.32 o 
  -3   6   8     6667.81     6274.56    141.14 o 
  -2   6   8    27907.06    26753.20    476.75 o 
  -1   6   8       71.34      131.34     31.34 o 
   0   6   8     6420.03     5891.11    133.37 o 
   1   6   8     1045.19     1093.08     58.46 o 
   2   6   8     5646.29     5443.85    133.51 o 
   3   6   8      283.23      223.81     38.75 o 
   4   6   8      962.12      766.31     48.88 o 
   5   6   8     1792.91     1417.66     71.46 o 
   6   6   8     2640.06     2379.28     81.61 o 
   7   6   8     1944.66     1758.75     77.75 o 
   8   6   8      307.78      252.05     58.61 o 
   9   6   8       86.11      -37.70     59.39 o 
  10   6   8      453.47      300.06     63.20 o 
  11   6   8        1.83       44.91     67.55 o 
  12   6   8     1194.55     1229.52     89.62 o 
  13   6   8       66.15      108.73     97.42 o 
  14   6   8      680.98      766.53    122.38 o 
  15   6   8       23.50       12.58     95.57 o 
  16   6   8       12.91     -146.73    146.73 o 
 -16   7   8        0.03     -103.98    103.98 o 
 -15   7   8        2.85      -82.50     87.35 o 
 -14   7   8       48.67       56.21     87.40 o 
 -13   7   8      209.39      299.18     69.95 o 
 -12   7   8       98.54       35.50     64.59 o 
 -11   7   8       88.55       25.01     73.13 o 
 -10   7   8      227.45      180.02     72.82 o 
  -9   7   8        4.10       -4.19     51.25 o 
  -8   7   8     3260.02     3185.03    109.75 o 
  -7   7   8     1164.80     1050.66     67.89 o 
  -6   7   8       43.50       22.55     41.73 o 
  -5   7   8     8958.26     8093.82    194.64 o 
  -4   7   8      938.85      965.05     62.32 o 
  -3   7   8       18.91       -7.10     26.79 o 
  -2   7   8        9.26        8.10     22.37 o 
  -1   7   8    31467.83    30484.04    507.32 o 
   0   7   8        1.52       66.92     33.19 o 
   1   7   8     5519.53     5603.01    119.87 o 
   2   7   8      304.42      364.93     34.44 o 
   3   7   8    40446.17    37441.12    665.46 o 
   4   7   8     1390.50     1337.38     53.45 o 
   5   7   8     1100.65     1134.23     61.30 o 
   6   7   8     1357.45     1194.75     70.60 o 
   7   7   8      450.44      405.80     55.79 o 
   8   7   8     3041.50     2697.88    110.37 o 
   9   7   8      981.63      989.63     75.95 o 
  10   7   8        8.02       -7.41     60.39 o 
  11   7   8     2338.23     2308.00    104.51 o 
  12   7   8      152.42      197.34     68.85 o 
  13   7   8      129.36       28.33     88.81 o 
  14   7   8       48.56      -21.59     96.89 o 
  15   7   8      524.98      314.22    213.89 o 
  16   7   8       19.57     -147.61    147.61 o 
 -16   8   8        0.75     -103.64    115.45 o 
 -15   8   8       20.09      -92.95     92.95 o 
 -14   8   8      544.15      461.35     91.53 o 
 -13   8   8        3.50      -79.28     79.28 o 
 -12   8   8      184.78      170.83     68.43 o 
 -11   8   8     1211.35     1112.83    114.17 o 
 -10   8   8     1522.81     1366.88     97.69 o 
  -9   8   8      195.69      169.20     78.20 o 
  -8   8   8     6039.50     5722.40    155.92 o 
  -7   8   8      584.56      483.47     53.60 o 
  -6   8   8      439.96      407.71     56.14 o 
  -5   8   8      256.32      199.80     42.88 o 
  -4   8   8     6851.94     6480.93    178.43 o 
  -3   8   8     4089.26     3910.89     96.59 o 
  -2   8   8    10286.17    10442.05    171.47 o 
  -1   8   8      319.00      361.03     30.98 o 
   0   8   8     6517.49     6136.18    126.53 o 
   1   8   8     1441.33     1477.03     60.18 o 
   2   8   8     2438.54     1963.00     63.35 o 
   3   8   8      182.47      274.47     37.25 o 
   4   8   8      956.34      967.43     49.47 o 
   5   8   8     2940.11     2647.83    104.75 o 
   6   8   8     2965.89     2583.16    111.93 o 
   7   8   8        8.20       -6.79     58.79 o 
   8   8   8      605.62      548.54     66.43 o 
   9   8   8     2688.28     2450.37    110.43 o 
  10   8   8      740.78      730.43     71.92 o 
  11   8   8      333.72      372.11     74.94 o 
  12   8   8     1273.34     1376.82     92.95 o 
  13   8   8       10.24      -95.27     95.27 o 
  14   8   8      376.25      268.33    174.22 o 
  15   8   8       14.66     -115.11    194.44 o 
  16   8   8        0.05     -204.56    204.56 o 
 -16   9   8        1.77     -152.11    152.11 o 
 -15   9   8        2.40      -28.53     89.98 o 
 -14   9   8      173.50       89.71     90.18 o 
 -13   9   8       79.89       92.28     80.06 o 
 -12   9   8       40.63      -41.84     63.51 o 
 -11   9   8       42.07        8.35     58.69 o 
 -10   9   8      702.67      717.06     84.90 o 
  -9   9   8      624.10      624.25     63.07 o 
  -8   9   8     3218.33     3040.68    108.17 o 
  -7   9   8       86.33      -16.81     45.48 o 
  -6   9   8      142.54       87.84     43.86 o 
  -5   9   8     2556.29     2172.29     81.90 o 
  -4   9   8     2037.58     1872.07     86.04 o 
  -3   9   8     1307.80     1201.87     57.80 o 
  -2   9   8    12600.52    11576.13    188.53 o 
  -1   9   8    20649.40    20569.87    325.49 o 
   0   9   8      173.50      204.89     31.63 o 
   1   9   8      158.56      157.62     31.51 o 
   2   9   8       35.76       88.69     31.88 o 
   3   9   8    11969.59    10619.88    208.17 o 
   4   9   8      374.94      509.98     57.33 o 
   5   9   8      679.46      727.50     56.67 o 
   6   9   8     8692.96     8121.18    233.55 o 
   7   9   8      338.13      253.32     92.71 o 
   8   9   8       34.22      -33.71     66.62 o 
   9   9   8     1458.74     1667.15     99.90 o 
  10   9   8        6.54      -60.64     62.19 o 
  11   9   8     1405.08     1544.51     94.28 o 
  12   9   8      593.45      570.33     80.94 o 
  13   9   8      135.83      131.44    178.11 o 
  14   9   8       83.24     -157.89    190.56 o 
  15   9   8      483.03      570.89    222.44 o 
  16   9   8       58.90      -20.22    208.44 o 
 -16  10   8        0.78      -48.04    126.12 o 
 -15  10   8       61.88      -89.38     89.38 o 
 -14  10   8      303.37      284.35     92.96 o 
 -13  10   8        8.31      -77.57     77.57 o 
 -12  10   8      256.10      250.64     70.78 o 
 -11  10   8      884.52      806.27     77.76 o 
 -10  10   8      214.24      171.74     75.38 o 
  -9  10   8      330.73      356.39     58.94 o 
  -8  10   8      750.54      709.22     85.96 o 
  -7  10   8     1188.81     1050.14     98.82 o 
  -6  10   8       22.80      -13.40     47.33 o 
  -5  10   8      224.59      207.90     54.44 o 
  -4  10   8     9288.09     8454.72    174.24 o 
  -3  10   8     5511.71     5416.96    159.73 o 
  -2  10   8     7414.62     7152.67    146.68 o 
  -1  10   8      287.24      485.00     37.92 o 
   0  10   8     3509.42     3718.11    141.18 o 
   1  10   8      501.60      489.12     44.46 o 
   2  10   8    11307.25    10296.60    236.73 o 
   3  10   8     1042.12      880.67     51.28 o 
   4  10   8        0.77       27.78     47.54 o 
   5  10   8    10452.80    10077.17    231.42 o 
   6  10   8     5988.25     5758.85    181.95 o 
   7  10   8      131.14      -26.44     64.72 o 
   8  10   8     1170.63     1012.91     83.56 o 
   9  10   8     2874.09     2945.63    179.70 o 
  10  10   8       65.68      -47.18     76.14 o 
  11  10   8       25.90       85.40     78.70 o 
  12  10   8      195.97      185.43    115.71 o 
  13  10   8        3.51       50.56    184.33 o 
  14  10   8      343.78       88.67    196.00 o 
  15  10   8       14.33      -21.00    204.56 o 
 -16  11   8        0.34     -202.22    202.22 o 
 -15  11   8        0.55      -80.56     80.56 o 
 -14  11   8      152.53       61.26     90.24 o 
 -13  11   8       88.86       41.52     78.99 o 
 -12  11   8      329.57      245.61     72.11 o 
 -11  11   8       17.27      -49.92     62.39 o 
 -10  11   8      929.68      818.27     87.50 o 
  -9  11   8      748.46      682.75     61.90 o 
  -8  11   8     2464.68     2120.15    116.51 o 
  -7  11   8        1.14      -43.15     43.15 o 
  -6  11   8        4.90      -10.54     41.67 o 
  -5  11   8     2406.52     2046.37     93.05 o 
  -4  11   8     2507.31     2321.87    152.76 o 
  -3  11   8      216.44      164.89     56.39 o 
  -2  11   8     1305.13     1174.39     66.42 o 
  -1  11   8     8029.21     7600.89    265.11 o 
   0  11   8     1250.22     1387.48     73.49 o 
   1  11   8     5078.42     5076.00    122.73 o 
   2  11   8     2698.08     2455.84     98.89 o 
   3  11   8      338.97      438.73     46.19 o 
   4  11   8     2339.78     2433.37    124.50 o 
   5  11   8     1654.43     1646.26     74.45 o 
   6  11   8      325.40      402.21     59.79 o 
   7  11   8       18.67        7.11     59.90 o 
   8  11   8       58.55       58.94     70.27 o 
   9  11   8     1353.66     1526.45     97.25 o 
  10  11   8      211.47      151.54     76.11 o 
  11  11   8     1371.81     1426.12    107.63 o 
  12  11   8     1148.39     1252.22    206.89 o 
  13  11   8      166.61      206.11    191.33 o 
  14  11   8      208.62      293.22    204.56 o 
  15  11   8      345.42      356.22    213.89 o 
 -15  12   8      122.92       99.99     92.59 o 
 -14  12   8      240.15      209.41    101.67 o 
 -13  12   8        1.58      -53.25     75.12 o 
 -12  12   8      114.49      -14.32     67.89 o 
 -11  12   8      458.00      499.20     66.02 o 
 -10  12   8       48.04      -62.73     62.73 o 
  -9  12   8      126.32       39.96     61.56 o 
  -8  12   8      454.42      353.02     53.22 o 
  -7  12   8     1260.71     1233.38     63.78 o 
  -6  12   8       35.23       10.03     42.00 o 
  -5  12   8     3104.39     2838.01    138.51 o 
  -4  12   8     1198.03     1099.90     85.62 o 
  -3  12   8      482.79      524.67     79.30 o 
  -2  12   8     1263.59     1402.34    105.31 o 
  -1  12   8      311.33      474.84     81.84 o 
   0  12   8      730.92     1010.38     56.23 o 
   1  12   8       11.33       14.69     37.44 o 
   2  12   8    12940.86    11972.79    247.37 o 
   3  12   8     3246.44     2887.23    101.93 o 
   4  12   8      608.47      702.04     84.08 o 
   5  12   8    14075.92    13733.56    302.44 o 
   6  12   8     5553.09     5127.16    152.10 o 
   7  12   8     1842.38     1621.57     95.16 o 
   8  12   8      548.74      559.90     76.79 o 
   9  12   8      788.35      747.78    115.39 o 
  10  12   8      110.20       -7.66     75.62 o 
  11  12   8       41.88      -18.31    104.56 o 
  12  12   8        2.70      126.78    176.56 o 
  13  12   8        9.05      112.78    190.56 o 
  14  12   8      375.65      154.00    202.22 o 
  15  12   8       18.77     -203.00    203.00 o 
 -15  13   8       13.55       -2.95    102.22 o 
 -14  13   8       31.74      116.18     87.49 o 
 -13  13   8       82.70      -23.54     76.22 o 
 -12  13   8      246.05       89.14     74.76 o 
 -11  13   8        4.78      -59.17     59.17 o 
 -10  13   8      784.81      664.05     74.43 o 
  -9  13   8      156.12       41.80     61.85 o 
  -8  13   8     3065.36     2698.02    113.15 o 
  -7  13   8      155.50      122.76     68.54 o 
  -6  13   8       27.11      -20.62     53.45 o 
  -5  13   8    10037.16     9323.34    258.73 o 
  -4  13   8     1070.35      980.65     72.15 o 
  -3  13   8        2.95      -13.42     46.63 o 
  -2  13   8      209.56      197.93     70.73 o 
  -1  13   8      633.53      879.66    106.99 o 
   0  13   8      662.61      982.65    161.66 o 
   1  13   8       82.95      124.56     44.38 o 
   2  13   8     1561.46     1449.97     70.49 o 
   3  13   8       61.69       49.28     57.02 o 
   4  13   8     3608.48     3804.69    143.78 o 
   5  13   8      281.34      361.60     55.11 o 
   6  13   8       87.71      177.38     61.73 o 
   7  13   8      336.13      258.23     64.17 o 
   8  13   8     2167.32     2026.37    105.09 o 
   9  13   8       62.46       77.86     72.73 o 
  10  13   8       45.31      -99.17     99.17 o 
  11  13   8      366.93      203.61    111.57 o 
  12  13   8      848.96      859.44    207.67 o 
  13  13   8      423.83      504.00    203.00 o 
  14  13   8      114.75     -185.89    200.67 o 
  15  13   8      330.73      322.00    222.44 o 
 -15  14   8       58.26      -95.11    101.34 o 
 -14  14   8      111.23       81.90     89.64 o 
 -13  14   8        0.12      -46.87     84.15 o 
 -12  14   8      252.65      143.64     79.83 o 
 -11  14   8     1096.59     1124.59     77.73 o 
 -10  14   8      277.48      164.18     58.42 o 
  -9  14   8       40.27       -3.28     63.93 o 
  -8  14   8     1683.20     1648.96     88.45 o 
  -7  14   8      576.60      441.29     87.16 o 
  -6  14   8     1319.57     1295.87    104.91 o 
  -5  14   8     2337.91     2372.04    140.37 o 
  -4  14   8      501.60      447.57    135.16 o 
  -3  14   8        1.57      -57.67     57.67 o 
  -2  14   8       35.28       85.34     75.72 o 
  -1  14   8     1902.87     2401.59    223.96 o 
   0  14   8     4319.69     4992.76    281.89 o 
   1  14   8     1574.87     1873.13    148.07 o 
   2  14   8     3670.80     3547.68    114.66 o 
   3  14   8      214.37      297.15     51.77 o 
   4  14   8     2606.91     2760.50    175.13 o 
   5  14   8     7562.83     7469.35    185.25 o 
   6  14   8     7328.99     6765.67    173.19 o 
   7  14   8      365.08      264.81     65.52 o 
   8  14   8       77.17       47.05     70.86 o 
   9  14   8      561.71      425.32    101.82 o 
  10  14   8       55.43      -17.90    100.33 o 
  11  14   8      192.81      290.89    182.78 o 
  12  14   8       29.79      -54.44    184.33 o 
  13  14   8       65.72     -105.00    186.67 o 
  14  14   8       94.36     -193.67    193.67 o 
 -14  15   8      122.87       51.36     91.05 o 
 -13  15   8      136.93       60.69    105.20 o 
 -12  15   8      117.85        0.14     83.39 o 
 -11  15   8      205.46      227.31     83.26 o 
 -10  15   8      219.13      170.36     60.70 o 
  -9  15   8       26.87      -46.72     63.81 o 
  -8  15   8     1907.03     1806.99     96.70 o 
  -7  15   8       66.20       43.18     60.25 o 
  -6  15   8      255.59      268.96     63.25 o 
  -5  15   8     6961.69     6309.98    272.12 o 
  -4  15   8     1602.76     1391.02    103.84 o 
  -3  15   8       17.51      -58.39     65.76 o 
  -2  15   8     4538.49     4399.56    399.43 o 
  -1  15   8     3052.17     3461.85    307.71 o 
   0  15   8     1287.61     1351.41    116.30 o 
   1  15   8     2530.17     2524.65    137.30 o 
   2  15   8     1313.02     1217.28     77.39 o 
   3  15   8     1874.94     1751.69     80.38 o 
   4  15   8      210.40      244.73     64.84 o 
   5  15   8      368.17      492.67     60.54 o 
   6  15   8     1718.78     1568.17     78.71 o 
   7  15   8      217.88      148.23     94.08 o 
   8  15   8     3241.06     3124.28    257.44 o 
   9  15   8      242.11      217.73    102.19 o 
  10  15   8       43.82       68.55    105.40 o 
  11  15   8       49.14     -161.00    172.67 o 
  12  15   8      720.96      619.89    203.78 o 
  13  15   8      243.77        4.67    195.22 o 
  14  15   8       29.44     -199.11    199.11 o 
 -14  16   8       29.24      -89.11     89.11 o 
 -13  16   8       11.13      -56.81     86.01 o 
 -12  16   8      332.81      239.22     87.83 o 
 -11  16   8     1476.75     1391.09    105.41 o 
 -10  16   8      497.54      463.93     68.97 o 
  -9  16   8       34.99       -3.26     74.88 o 
  -8  16   8      560.94      737.31     89.56 o 
  -7  16   8     1719.09     1525.41    103.13 o 
  -6  16   8      537.51      446.09     77.00 o 
  -5  16   8      176.97       74.54     71.07 o 
  -4  16   8      782.26      830.97     86.50 o 
  -3  16   8      458.05      436.94     74.12 o 
  -2  16   8       94.75       93.41     66.38 o 
  -1  16   8      400.35      587.77    108.60 o 
   0  16   8      345.81      464.82    108.59 o 
   1  16   8     2316.80     2599.56    207.21 o 
   2  16   8     3375.52     3770.21    170.41 o 
   3  16   8     1142.11     1072.03     80.57 o 
   4  16   8      128.37      117.78     65.80 o 
   5  16   8     1443.11     1369.01     76.05 o 
   6  16   8     5776.63     5540.37    154.88 o 
   7  16   8        0.90       10.13     75.69 o 
   8  16   8      509.29      512.13    101.47 o 
   9  16   8     2445.35     2309.11    142.38 o 
  10  16   8        2.71       30.68    104.19 o 
  11  16   8        4.56      -70.00    177.33 o 
  12  16   8        3.97     -175.78    175.78 o 
  13  16   8       99.75      -67.67    196.00 o 
  14  16   8        1.96     -108.11    200.67 o 
 -14  17   8      138.96      169.07     95.13 o 
 -13  17   8       10.87      -87.48     87.48 o 
 -12  17   8      138.85      138.90     88.92 o 
 -11  17   8       48.13      125.67     83.97 o 
 -10  17   8      116.05      126.05     91.03 o 
  -9  17   8      227.01      152.92     70.23 o 
  -8  17   8     1114.45     1070.70    109.62 o 
  -7  17   8       36.95      144.01     78.27 o 
  -6  17   8      116.89       96.68     78.96 o 
  -5  17   8      404.19      284.60     80.37 o 
  -4  17   8     1970.80     1977.15    113.72 o 
  -3  17   8      759.00      827.30     94.30 o 
  -2  17   8     1040.87      917.34    117.53 o 
  -1  17   8     3149.69     3783.64    297.05 o 
   0  17   8     6494.71     6616.09    480.71 o 
   1  17   8      105.46       56.12     83.38 o 
   2  17   8     3698.30     3913.52    273.64 o 
   3  17   8      142.89      116.98     82.76 o 
   4  17   8       63.66       74.84     66.88 o 
   5  17   8       58.19       33.10     56.32 o 
   6  17   8     1561.92     1553.59     80.60 o 
   7  17   8       13.45       34.79     71.56 o 
   8  17   8     1565.44     1549.16    108.49 o 
   9  17   8     1503.05     1673.53    204.56 o 
  10  17   8      101.20       31.89    171.11 o 
  11  17   8      180.24      259.78    188.22 o 
  12  17   8      905.35      907.67    214.67 o 
  13  17   8      112.53      276.11    203.78 o 
 -13  18   8        0.04       71.56    109.81 o 
 -12  18   8      263.37      381.70    108.03 o 
 -11  18   8      779.89      580.86    109.21 o 
 -10  18   8       61.84       66.90     92.03 o 
  -9  18   8       40.13       36.04     71.34 o 
  -8  18   8        1.49      -17.54     91.35 o 
  -7  18   8     2230.42     2218.48    135.97 o 
  -6  18   8       22.67      -12.77     50.20 o 
  -5  18   8      154.80       89.09     69.40 o 
  -4  18   8       29.51       70.59     72.00 o 
  -3  18   8       29.68       91.77     78.13 o 
  -2  18   8      815.93     1105.76    127.53 o 
  -1  18   8        6.95       38.88     83.43 o 
   0  18   8      411.67      541.18    154.20 o 
   1  18   8     2268.09     2730.01    262.34 o 
   2  18   8     1485.83     2166.49    131.89 o 
   3  18   8       92.15      172.70     89.23 o 
   4  18   8       35.06      111.40     86.62 o 
   5  18   8     2380.59     2287.90    111.15 o 
   6  18   8      631.83      548.78     79.39 o 
   7  18   8        3.64       29.61     74.19 o 
   8  18   8      329.32      529.55    101.41 o 
   9  18   8     1480.97     1627.46    155.56 o 
  10  18   8       33.90        0.78    171.11 o 
  11  18   8       41.46       41.22    184.33 o 
  12  18   8       18.33      -21.00    192.89 o 
  13  18   8      144.77       49.78    197.56 o 
 -13  19   8        9.73      -83.25    104.15 o 
 -12  19   8       88.21       36.75    105.67 o 
 -11  19   8        0.58      -99.41     99.41 o 
 -10  19   8       86.39       91.74    101.07 o 
  -9  19   8       27.35      -47.13     91.42 o 
  -8  19   8      626.83      426.28     79.45 o 
  -7  19   8       13.28        4.58     89.25 o 
  -6  19   8       91.63      -64.29     93.26 o 
  -5  19   8      169.60      122.16     96.60 o 
  -4  19   8     1526.64     1393.99    177.41 o 
  -3  19   8      433.63      382.19     83.67 o 
  -2  19   8      113.10      260.71     93.29 o 
  -1  19   8      491.60      845.05    157.28 o 
   0  19   8     1527.79     1584.87    176.25 o 
   1  19   8      322.55      470.53     93.64 o 
   2  19   8     2033.88     2181.48    185.30 o 
   3  19   8       30.02       22.49     85.88 o 
   4  19   8      871.89     1030.59    125.20 o 
   5  19   8      929.87     1266.65    174.88 o 
   6  19   8        3.52       44.09     99.39 o 
   7  19   8        1.57      -17.45     75.23 o 
   8  19   8     1908.29     1965.36    110.36 o 
   9  19   8      599.31      730.00    115.30 o 
  10  19   8        0.08     -171.89    171.89 o 
  11  19   8      278.71      384.22    191.33 o 
  12  19   8      541.10      507.89    203.00 o 
 -12  20   8       61.11      100.85    105.82 o 
 -11  20   8      404.59      414.00    113.11 o 
 -10  20   8       44.91      169.83    104.84 o 
  -9  20   8       14.31      -92.47     92.47 o 
  -8  20   8      275.33      250.07     77.83 o 
  -7  20   8     1038.65     1097.51    116.52 o 
  -6  20   8      160.93      161.71     97.85 o 
  -5  20   8      188.49      395.46    122.93 o 
  -4  20   8      155.08      109.94     96.54 o 
  -3  20   8      359.34      465.45     98.48 o 
  -2  20   8     1044.92     1115.65    206.34 o 
  -1  20   8      152.93      158.47     91.68 o 
   0  20   8       14.35       46.70     80.60 o 
   1  20   8     1891.69     2366.84    302.50 o 
   2  20   8      413.59      747.81    136.66 o 
   3  20   8      509.52      836.01    124.50 o 
   4  20   8      141.23      220.57    144.39 o 
   5  20   8     3162.50     3692.96    259.79 o 
   6  20   8       14.87      -46.03    137.67 o 
   7  20   8       28.51      -68.86     99.38 o 
   8  20   8       14.53     -103.10    110.63 o 
   9  20   8      445.70      366.80    145.04 o 
  10  20   8      287.18      358.56    186.67 o 
  11  20   8        9.03     -182.00    182.00 o 
  12  20   8        2.71     -112.78    192.11 o 
 -12  21   8       44.31     -144.26    154.26 o 
 -11  21   8      105.15      200.16    106.02 o 
 -10  21   8       18.85      -97.78     97.78 o 
  -9  21   8        2.55      -87.86     96.55 o 
  -8  21   8     1209.53     1329.56     95.26 o 
  -7  21   8       74.12       99.99     70.62 o 
  -6  21   8      151.75       76.53     94.90 o 
  -5  21   8      112.54      136.65    100.98 o 
  -4  21   8     1090.69     1186.36    117.93 o 
  -3  21   8      646.06      586.14    106.78 o 
  -2  21   8        4.55      -45.78     89.28 o 
  -1  21   8      191.68      296.28     72.95 o 
   0  21   8       62.02      103.03     93.22 o 
   1  21   8     1510.05     1781.13    266.55 o 
   2  21   8       28.84      -56.21     94.86 o 
   3  21   8     1277.65     1578.36    183.61 o 
   4  21   8      677.07      605.92    160.97 o 
   5  21   8      185.31      514.70    164.92 o 
   6  21   8      159.51      146.09    219.33 o 
   7  21   8        2.82       21.52    153.98 o 
   8  21   8     1267.29     1440.28    135.23 o 
   9  21   8      258.70      329.32    155.94 o 
  10  21   8        2.09     -142.29    142.29 o 
  11  21   8        0.33      -31.11    182.78 o 
 -11  22   8      441.66      471.78    119.44 o 
 -10  22   8      164.33      133.38    106.93 o 
  -9  22   8        8.91      -95.88    103.87 o 
  -8  22   8      790.96      975.38    122.41 o 
  -7  22   8      270.41      332.45     80.14 o 
  -6  22   8      252.76      317.61    102.82 o 
  -5  22   8       25.52       23.21     99.34 o 
  -4  22   8      354.75      402.73    102.76 o 
  -3  22   8      160.03      163.65     99.62 o 
  -2  22   8        3.38       26.67     94.06 o 
  -1  22   8      404.07      409.09     99.07 o 
   0  22   8        6.90      -89.30    106.03 o 
   1  22   8     1424.83     1580.43    217.06 o 
   2  22   8      101.75      220.95    149.71 o 
   3  22   8       67.06      314.29    156.08 o 
   4  22   8      242.02      235.25    158.00 o 
   5  22   8     1221.11     1518.37    195.89 o 
   6  22   8      302.42      187.28    165.73 o 
   7  22   8      104.32       22.33    150.45 o 
   8  22   8        3.50      -24.37    150.73 o 
   9  22   8      744.25      769.02    164.60 o 
  10  22   8      123.73       -1.53    154.86 o 
  11  22   8       89.24     -171.11    183.56 o 
 -11  23   8       95.28      314.80    140.13 o 
 -10  23   8       14.89      -46.85    110.09 o 
  -9  23   8       37.68        9.31    110.21 o 
  -8  23   8      728.61      787.63    132.05 o 
  -7  23   8       64.26       82.96    108.09 o 
  -6  23   8       49.55       39.58    136.56 o 
  -5  23   8        1.27       11.19    107.03 o 
  -4  23   8      790.91      855.28    121.79 o 
  -3  23   8      484.76      581.36    111.73 o 
  -2  23   8     1043.58     1234.84    121.73 o 
  -1  23   8      206.61      226.82    101.22 o 
   0  23   8      336.23      286.88    123.13 o 
   1  23   8      485.24      368.67    213.89 o 
   2  23   8       93.88       13.22    201.44 o 
   3  23   8      797.80     1073.06    175.57 o 
   4  23   8       30.57      200.98    159.94 o 
   5  23   8       59.41       79.68    190.94 o 
   6  23   8      756.89     1291.69    194.20 o 
   7  23   8       13.26        2.41    156.33 o 
   8  23   8      104.90      137.48    165.11 o 
   9  23   8      242.28       85.56    266.78 o 
  10  23   8       25.12       86.33    174.22 o 
 -10  24   8       23.86       25.39    114.13 o 
  -9  24   8        0.58       64.69    112.99 o 
  -8  24   8      104.15       59.07    110.60 o 
  -7  24   8      498.67      536.60    116.78 o 
  -6  24   8      132.25      108.33    109.88 o 
  -5  24   8      123.83        1.48    103.90 o 
  -4  24   8      295.70      361.67    109.96 o 
  -3  24   8      458.81      546.94    111.10 o 
  -2  24   8       60.43      103.51    104.72 o 
  -1  24   8        5.81      -25.39    118.56 o 
   0  24   8      309.28      448.00    231.00 o 
   1  24   8      382.08      232.56    220.11 o 
   2  24   8        0.06     -175.78    205.33 o 
   3  24   8      844.27     1074.11    250.44 o 
   4  24   8      117.26      357.78    243.44 o 
   5  24   8     1538.46     1944.44    298.67 o 
   6  24   8      403.58      589.59    175.09 o 
   7  24   8       80.02      140.88    174.53 o 
   8  24   8       64.54      185.57    161.72 o 
   9  24   8      955.74      745.11    304.11 o 
  -9  25   8       24.04      -85.65    171.25 o 
  -8  25   8      321.70      471.07    120.91 o 
  -7  25   8       24.03       28.55    111.60 o 
  -6  25   8       68.07      119.72    112.91 o 
  -5  25   8       14.84      -76.42    105.75 o 
  -4  25   8      758.85      942.52    121.59 o 
  -3  25   8      160.07      396.97    106.31 o 
  -2  25   8      561.73      554.55    112.84 o 
  -1  25   8        0.53      121.33    217.78 o 
   0  25   8      301.07      644.78    244.22 o 
   1  25   8        9.82       70.00    222.44 o 
   2  25   8     1073.29     1095.11    256.67 o 
   3  25   8       76.00      150.11    237.22 o 
   4  25   8       30.17       77.00    224.00 o 
   5  25   8        1.62      240.33    245.00 o 
   6  25   8        6.07     -213.89    213.89 o 
   7  25   8       13.79      241.89    221.67 o 
   8  25   8       48.74      150.11    233.33 o 
  -8  26   8        3.42     -137.54    137.54 o 
  -7  26   8      192.32      347.86    117.53 o 
  -6  26   8       35.33      -43.23    110.23 o 
  -5  26   8       22.88        6.00    108.15 o 
  -4  26   8        0.19      -19.57    103.09 o 
  -3  26   8       44.18       -9.94    110.18 o 
  -2  26   8       20.05      121.45    153.59 o 
  -1  26   8       54.22      189.78    232.56 o 
   0  26   8      330.69      557.67    244.22 o 
   1  26   8       56.65      -37.33    224.78 o 
   2  26   8      100.71       -7.00    218.56 o 
   3  26   8      708.83      941.11    252.78 o 
   4  26   8      117.73      336.00    229.44 o 
   5  26   8     1826.08     2700.44    339.11 o 
   6  26   8       34.00      385.00    233.33 o 
   7  26   8       24.91      208.44    238.78 o 
   8  26   8        0.29      332.89    227.89 o 
  -7  27   8       33.30      163.25    119.91 o 
  -6  27   8       98.30      164.21    114.49 o 
  -5  27   8       37.62      142.32    115.67 o 
  -4  27   8      123.81      295.70    112.99 o 
  -3  27   8        3.16       42.01    155.43 o 
  -2  27   8      232.33      280.78    241.11 o 
  -1  27   8       75.42     -185.11    227.11 o 
   0  27   8       50.63       71.56    227.89 o 
   1  27   8        7.25     -224.00    224.00 o 
   2  27   8      261.26      773.89    253.56 o 
   3  27   8      101.25      174.22    233.33 o 
   4  27   8       20.34      151.67    235.67 o 
   5  27   8       45.31      286.22    234.11 o 
   6  27   8       43.09      260.56    251.22 o 
   7  27   8        0.05      126.00    224.00 o 
  -6  28   8       48.59      -10.84    117.22 o 
  -5  28   8      133.72      270.59    214.67 o 
  -4  28   8       41.18      105.38    168.43 o 
  -3  28   8        7.68      165.33    165.66 o 
  -2  28   8       70.42      143.89    245.00 o 
  -1  28   8      298.77      498.55    248.11 o 
   0  28   8        5.34      105.78    241.89 o 
   1  28   8      184.81      206.11    248.89 o 
   2  28   8        0.67     -157.11    236.44 o 
   3  28   8       61.65      150.11    235.67 o 
   4  28   8       88.25       26.44    230.22 o 
   5  28   8      655.73      898.33    259.00 o 
  -4  29   8      191.52      348.32    167.45 o 
  -3  29   8       21.71     -188.22    246.56 o 
  -2  29   8      366.03      643.22    263.67 o 
  -1  29   8        1.65      200.67    257.44 o 
   0  29   8      132.89      164.11    251.22 o 
   1  29   8      162.66      121.33    253.56 o 
   2  29   8       18.24      -76.22    237.22 o 
   3  29   8       18.38     -151.67    231.00 o 
 -15   0   9      128.26       34.61    124.57 o 
 -13   0   9      223.05      402.49     90.23 o 
 -11   0   9     1542.46     1561.90    279.61 o 
  -9   0   9       11.76      -29.38     71.17 o 
  -7   0   9      818.69      721.24     99.79 o 
  -5   0   9     5853.54     5157.99    250.29 o 
  -3   0   9    11836.27    11918.27    296.18 o 
  -1   0   9     8500.83     8767.62    173.23 o 
   1   0   9     1021.41     1099.86     58.51 o 
   3   0   9    12636.16    11813.46    296.90 o 
   5   0   9    13994.22    14260.30    352.66 o 
   7   0   9      340.61      358.82     88.97 o 
   9   0   9    10484.04    10626.35    391.81 o 
  11   0   9     1821.24     1832.94    145.66 o 
  13   0   9      515.19      368.12    125.89 o 
  15   0   9      267.39       99.66    132.81 o 
 -16   1   9       41.12      329.00    174.22 o 
 -15   1   9        0.16       -8.15     86.46 o 
 -14   1   9     1460.73     1521.91    101.95 o 
 -13   1   9        1.17       -7.36     58.49 o 
 -12   1   9       15.61      -48.50     48.50 o 
 -11   1   9        0.44      -37.95     61.98 o 
 -10   1   9     3881.29     3737.43    117.76 o 
  -9   1   9       65.82      -21.33     46.61 o 
  -8   1   9       54.09       21.69     33.84 o 
  -7   1   9      588.83      519.13     57.27 o 
  -6   1   9     2380.99     2161.39     82.32 o 
  -5   1   9      647.74      622.23     50.03 o 
  -4   1   9     1145.86      904.67     53.11 o 
  -3   1   9        6.58      -23.92     23.92 o 
  -2   1   9    60382.26    63852.53    904.62 o 
  -1   1   9      122.05      102.94     18.47 o 
   0   1   9      366.16      286.80     27.12 o 
   1   1   9     1621.40     1579.41     50.05 o 
   2   1   9    15070.44    15349.90    307.82 o 
   3   1   9     7048.96     6895.31    135.53 o 
   4   1   9      786.68      919.98     45.23 o 
   5   1   9      467.15      430.97     40.48 o 
   6   1   9    10350.70     9559.49    211.84 o 
   7   1   9      118.86       75.33     54.97 o 
   8   1   9        2.95      -12.99     57.00 o 
   9   1   9      382.54      537.50     72.94 o 
  10   1   9     1395.63     1345.02     87.25 o 
  11   1   9       14.90      -45.42     72.80 o 
  12   1   9       26.79       36.99     73.18 o 
  13   1   9       52.80        3.20     84.09 o 
  14   1   9      518.57      410.88     94.19 o 
  15   1   9       18.71       -0.40     94.41 o 
  16   1   9       83.93       95.90    101.81 o 
 -16   2   9        0.02      239.56    170.33 o 
 -15   2   9       80.68       93.06    104.49 o 
 -14   2   9       11.95        2.43     83.60 o 
 -13   2   9      457.07      516.89     61.14 o 
 -12   2   9        1.22      -57.12     57.12 o 
 -11   2   9      724.01      701.11     72.66 o 
 -10   2   9        1.31      -19.67     58.75 o 
  -9   2   9       44.08       54.96     43.61 o 
  -8   2   9     1443.69     1294.20     58.98 o 
  -7   2   9     2033.34     2044.47     81.42 o 
  -6   2   9       85.93      -35.99     44.70 o 
  -5   2   9      386.47      437.92     48.59 o 
  -4   2   9       39.53      -32.27     32.27 o 
  -3   2   9      905.72      993.04     34.65 o 
  -2   2   9      730.81      720.75     52.67 o 
  -1   2   9    17465.54    17296.15    255.65 o 
   0   2   9       58.53       54.47     19.28 o 
   1   2   9       77.08       69.99     24.93 o 
   2   2   9      580.12      602.49     42.02 o 
   3   2   9     7771.31     7384.12    152.98 o 
   4   2   9    10362.64     9857.41    180.97 o 
   5   2   9    10841.17    10658.94    194.81 o 
   6   2   9       25.49       27.29     46.15 o 
   7   2   9     1344.25     1206.51     89.07 o 
   8   2   9      376.88      238.95     64.90 o 
   9   2   9     7976.18     7723.80    214.34 o 
  10   2   9        1.27       33.73     65.31 o 
  11   2   9     1723.01     1726.82     97.37 o 
  12   2   9      512.69      576.31     70.09 o 
  13   2   9      323.62      305.74     88.86 o 
  14   2   9        9.51      -89.22     89.22 o 
  15   2   9      311.71      267.82     99.54 o 
  16   2   9       33.64      -50.59     98.05 o 
 -16   3   9       44.90      202.22    166.44 o 
 -15   3   9        0.09     -128.59    128.59 o 
 -14   3   9     1118.07     1148.60    172.28 o 
 -13   3   9        0.34      -55.35     60.15 o 
 -12   3   9       25.76      -46.73     56.19 o 
 -11   3   9       55.37       34.87     62.05 o 
 -10   3   9     5168.31     5271.53    174.12 o 
  -9   3   9       13.96      -45.76     46.89 o 
  -8   3   9        5.59       -1.72     40.81 o 
  -7   3   9      582.24      546.79     46.46 o 
  -6   3   9      418.52      405.88     53.34 o 
  -5   3   9      377.99      305.07     45.37 o 
  -4   3   9     4811.22     4762.36    115.91 o 
  -3   3   9     1451.56     1272.49     42.49 o 
  -2   3   9     1988.00     2159.48     56.13 o 
  -1   3   9     3101.07     2885.68     66.46 o 
   0   3   9     3109.95     3145.21     64.59 o 
   1   3   9       82.89       37.81     20.79 o 
   2   3   9    24604.26    24104.43    431.05 o 
   3   3   9    11489.52    11596.36    227.29 o 
   4   3   9     1195.58     1236.23     54.27 o 
   5   3   9     3728.40     3477.21     86.59 o 
   6   3   9     5376.16     5008.99    139.42 o 
   7   3   9      136.46      132.34     53.06 o 
   8   3   9        3.67       -0.14     57.08 o 
   9   3   9      201.29      367.10     67.22 o 
  10   3   9     1302.49     1193.14     70.11 o 
  11   3   9      446.32      488.92     67.18 o 
  12   3   9       11.16       60.71     63.83 o 
  13   3   9       31.98      -61.80     81.60 o 
  14   3   9      514.56      488.20     96.79 o 
  15   3   9       12.83      -93.26     93.26 o 
  16   3   9       24.29      -91.96     96.50 o 
 -16   4   9       14.50       11.67    164.89 o 
 -15   4   9        8.10      -40.20    104.02 o 
 -14   4   9        0.58       30.72     87.14 o 
 -13   4   9      807.88      758.26     80.32 o 
 -12   4   9       14.14      -34.32     75.20 o 
 -11   4   9      458.40      244.70     66.92 o 
 -10   4   9       74.24       85.24     62.77 o 
  -9   4   9       51.74       17.10     45.97 o 
  -8   4   9      725.10      671.56     52.21 o 
  -7   4   9     2797.92     2820.61    103.35 o 
  -6   4   9      186.02       78.80     38.21 o 
  -5   4   9     1147.47     1097.40     71.36 o 
  -4   4   9     4302.48     4222.32    120.25 o 
  -3   4   9      729.92      699.56     37.00 o 
  -2   4   9      675.75      633.42     37.90 o 
  -1   4   9    21160.88    20506.11    371.40 o 
   0   4   9     1084.42     1060.02     43.31 o 
   1   4   9      743.55      722.02     43.24 o 
   2   4   9       33.96       -4.76     38.34 o 
   3   4   9     4488.01     4048.32    141.98 o 
   4   4   9      128.85       71.54     36.70 o 
   5   4   9     6320.90     6049.38    124.81 o 
   6   4   9      917.93      988.56     60.35 o 
   7   4   9     3208.01     2798.89    102.92 o 
   8   4   9       80.79      126.82     63.93 o 
   9   4   9     2452.15     2151.99     88.50 o 
  10   4   9      303.02      249.52     60.63 o 
  11   4   9     1009.20      855.68     70.83 o 
  12   4   9      165.12      160.68     68.43 o 
  13   4   9      452.58      348.99     90.05 o 
  14   4   9        0.21      -86.71     86.71 o 
  15   4   9      390.57      371.25     99.20 o 
  16   4   9      104.92      -11.35    100.61 o 
 -16   5   9       64.77      195.22    167.22 o 
 -15   5   9        1.03      -74.11     89.59 o 
 -14   5   9     1030.15     1143.23    111.05 o 
 -13   5   9       48.62      -14.40     67.16 o 
 -12   5   9       19.47       55.56     65.88 o 
 -11   5   9      147.27       32.17     75.25 o 
 -10   5   9     2851.36     3279.26    179.78 o 
  -9   5   9       51.33       -3.09     59.73 o 
  -8   5   9       15.80      -51.80     54.19 o 
  -7   5   9      686.18      751.51     59.33 o 
  -6   5   9     1559.67     1443.66     64.82 o 
  -5   5   9     1086.48     1107.41     54.74 o 
  -4   5   9     1748.06     1626.47     73.84 o 
  -3   5   9     2188.85     2259.94     65.52 o 
  -2   5   9     1734.54     1680.61     56.89 o 
  -1   5   9     2328.07     2218.98     75.96 o 
   0   5   9     1280.92     1003.62     42.91 o 
   1   5   9    11590.76    11625.35    224.34 o 
   2   5   9    20899.90    19323.98    383.83 o 
   3   5   9      496.85      529.81     46.57 o 
   4   5   9       48.82      -36.92     36.92 o 
   5   5   9     6455.85     6198.40    184.69 o 
   6   5   9    16788.71    15592.72    336.06 o 
   7   5   9       21.45      -33.05     55.91 o 
   8   5   9       84.83      -22.00     59.19 o 
   9   5   9        0.55       40.15     55.19 o 
  10   5   9      159.54       57.88     58.28 o 
  11   5   9      479.53      411.87     69.42 o 
  12   5   9       43.49      -13.87     61.92 o 
  13   5   9       33.66      -84.72     84.72 o 
  14   5   9      462.52      336.20     95.03 o 
  15   5   9        0.99       65.62     95.00 o 
  16   5   9       52.80       84.88     97.62 o 
 -16   6   9       26.61      103.44    161.00 o 
 -15   6   9       23.23      -88.67     88.67 o 
 -14   6   9        1.48      -43.19     83.30 o 
 -13   6   9      581.91      343.68     87.11 o 
 -12   6   9       42.52      -23.45     83.16 o 
 -11   6   9      982.71      726.82    114.50 o 
 -10   6   9      265.41      185.28     75.44 o 
  -9   6   9       22.94      -15.85     52.29 o 
  -8   6   9      222.84      106.32     48.47 o 
  -7   6   9     2398.84     2235.73     90.12 o 
  -6   6   9     1132.10     1049.35     70.92 o 
  -5   6   9     5183.22     4838.50    127.58 o 
  -4   6   9     4066.38     3951.06    148.81 o 
  -3   6   9      946.36      849.61     49.65 o 
  -2   6   9        9.06       -1.21     28.26 o 
  -1   6   9     7145.76     6400.66    131.96 o 
   0   6   9      140.03      153.52     29.72 o 
   1   6   9    10934.32    10374.97    201.84 o 
   2   6   9     1904.29     2049.79    107.76 o 
   3   6   9     2990.16     2993.17     97.34 o 
   4   6   9     1093.68     1025.04     71.99 o 
   5   6   9     2760.16     2808.95    106.01 o 
   6   6   9     1270.61     1258.03     73.35 o 
   7   6   9      209.05       87.34     58.01 o 
   8   6   9      187.00       96.09     52.34 o 
   9   6   9     3741.98     3181.64    107.87 o 
  10   6   9      229.38      229.96     61.99 o 
  11   6   9      318.48      262.87     67.80 o 
  12   6   9      224.09      137.20     64.47 o 
  13   6   9      704.41      881.95     98.59 o 
  14   6   9       11.32      -54.51     89.43 o 
  15   6   9      605.11      495.85    101.78 o 
  16   6   9      102.29      130.54    155.88 o 
 -16   7   9       14.05      -73.91    174.61 o 
 -15   7   9        5.69      -85.08     85.08 o 
 -14   7   9     1150.29     1431.36    116.44 o 
 -13   7   9       29.73      -82.31     82.31 o 
 -12   7   9       23.61      -63.34     63.34 o 
 -11   7   9      277.42      208.84     80.78 o 
 -10   7   9     1070.92     1283.87     95.41 o 
  -9   7   9        6.08      -32.15     50.92 o 
  -8   7   9       59.46      -50.25     50.25 o 
  -7   7   9     1226.45     1123.93     66.62 o 
  -6   7   9     2484.25     2188.75    118.31 o 
  -5   7   9     1537.84     1352.58     79.57 o 
  -4   7   9        7.78      -16.45     35.00 o 
  -3   7   9      689.82      717.91     34.51 o 
  -2   7   9     7312.95     6743.26    129.84 o 
  -1   7   9     1618.44     1550.62     58.13 o 
   0   7   9      939.27     1044.09     54.94 o 
   1   7   9      314.70      298.06     36.96 o 
   2   7   9    21610.08    21300.20    484.41 o 
   3   7   9        3.10       -6.34     39.74 o 
   4   7   9      893.04      861.71     55.41 o 
   5   7   9     1751.57     1649.97    108.45 o 
   6   7   9    31153.59    30023.29    655.32 o 
   7   7   9       39.66      -45.93     71.24 o 
   8   7   9        9.35       55.86     52.79 o 
   9   7   9     1037.72     1101.09     73.66 o 
  10   7   9       52.14       -9.90     57.87 o 
  11   7   9      256.92      258.30     66.30 o 
  12   7   9      171.62      119.94     67.07 o 
  13   7   9      119.01       25.34     81.82 o 
  14   7   9      252.96       43.77     90.52 o 
  15   7   9       31.64       21.23    145.40 o 
 -16   8   9       15.53      -34.91    126.70 o 
 -15   8   9       42.49     -124.16    124.16 o 
 -14   8   9       45.52       -2.17     89.36 o 
 -13   8   9      162.08      113.84     83.14 o 
 -12   8   9        1.67      -64.43     64.43 o 
 -11   8   9      660.05      374.39     84.60 o 
 -10   8   9      139.94       96.14     72.36 o 
  -9   8   9        0.35      -47.47     53.25 o 
  -8   8   9     2101.05     1897.27    121.28 o 
  -7   8   9     2084.02     2025.62     85.16 o 
  -6   8   9        4.77      -34.74     59.50 o 
  -5   8   9     7667.33     7107.31    413.31 o 
  -4   8   9      307.90      307.49     35.92 o 
  -3   8   9     1389.39     1203.77     58.47 o 
  -2   8   9       58.09      107.47     29.76 o 
  -1   8   9     7111.26     6615.72    140.09 o 
   0   8   9     8343.28     7782.96    173.44 o 
   1   8   9     7505.52     7687.60    216.91 o 
   2   8   9        9.68       35.87     37.15 o 
   3   8   9      480.63      388.34     45.06 o 
   4   8   9     1591.16     1346.00     70.03 o 
   5   8   9     2121.09     1919.90     96.72 o 
   6   8   9        1.94       97.85     65.96 o 
   7   8   9       85.96       52.71     74.06 o 
   8   8   9     1183.56      914.64     73.52 o 
   9   8   9     3871.30     3557.52    132.22 o 
  10   8   9       47.36      -10.61     63.86 o 
  11   8   9      541.06      472.74     75.83 o 
  12   8   9     1245.04     1205.10    113.28 o 
  13   8   9      770.31      770.35    101.24 o 
  14   8   9       23.29     -140.23    140.23 o 
  15   8   9      464.79      274.74    153.37 o 
 -15   9   9        5.57      -16.91     93.60 o 
 -14   9   9      720.11      760.86    132.75 o 
 -13   9   9       13.85      -83.47     83.47 o 
 -12   9   9       60.68       16.65     66.14 o 
 -11   9   9      484.43      426.79     87.26 o 
 -10   9   9      924.31      951.98     93.65 o 
  -9   9   9        4.27      -54.47     54.47 o 
  -8   9   9       47.52      -16.08     52.02 o 
  -7   9   9     1043.77      955.72     64.79 o 
  -6   9   9      489.17      495.64     61.70 o 
  -5   9   9    10440.74    10144.69    360.70 o 
  -4   9   9        6.56       36.14     44.86 o 
  -3   9   9      118.55       49.40     30.65 o 
  -2   9   9      474.96      485.42     41.83 o 
  -1   9   9     4789.80     4430.53    162.56 o 
   0   9   9      106.03      234.56     35.28 o 
   1   9   9     7564.75     7429.52    190.90 o 
   2   9   9    16608.99    16495.41    306.48 o 
   3   9   9     1150.47     1101.36     55.65 o 
   4   9   9       13.32      -24.42     54.44 o 
   5   9   9      537.47      527.19     88.58 o 
   6   9   9     9687.42     9083.56    251.67 o 
   7   9   9      700.84      622.86     69.86 o 
   8   9   9        5.10      -65.46     65.46 o 
   9   9   9     1576.25     1650.97     98.62 o 
  10   9   9       40.37      -77.82     77.82 o 
  11   9   9        6.76      -72.72     72.72 o 
  12   9   9      104.45      123.61    127.21 o 
  13   9   9      175.92      226.16     99.39 o 
  14   9   9      155.13     -119.73    140.79 o 
  15   9   9      210.25      284.69    152.60 o 
 -15  10   9        8.26      -91.38     91.38 o 
 -14  10   9        0.27      -54.15    132.16 o 
 -13  10   9      292.92      194.25     88.82 o 
 -12  10   9       85.83       -6.95     79.28 o 
 -11  10   9       50.96      -75.61     75.61 o 
 -10  10   9        1.90      -12.28     90.32 o 
  -9  10   9        1.65      -71.42     71.42 o 
  -8  10   9     1349.97     1226.17     98.74 o 
  -7  10   9     1033.29      842.57     80.03 o 
  -6  10   9       18.57      -51.34     51.34 o 
  -5  10   9     1741.60     1576.79    104.17 o 
  -4  10   9     1123.25     1024.58    102.07 o 
  -3  10   9      147.46       89.48     42.26 o 
  -2  10   9      295.11      322.24     40.46 o 
  -1  10   9    13757.80    13140.12    372.39 o 
   0  10   9     7232.53     6645.64    181.42 o 
   1  10   9      491.83      577.53     45.70 o 
   2  10   9        3.43       21.50     38.28 o 
   3  10   9       43.95       19.56     45.42 o 
   4  10   9      938.33      842.99    102.01 o 
   5  10   9     3419.11     3291.48    131.23 o 
   6  10   9     1217.46     1341.93     88.97 o 
   7  10   9     1047.94     1114.13     87.39 o 
   8  10   9     3933.20     3612.56    165.12 o 
   9  10   9     1902.48     1788.85    122.47 o 
  10  10   9        9.64      -66.38     77.81 o 
  11  10   9      507.89      506.48     90.89 o 
  12  10   9     1022.75      854.35    163.33 o 
  13  10   9      661.28      602.78    210.00 o 
  14  10   9        0.44     -171.11    171.11 o 
  15  10   9      205.00      131.64    153.45 o 
 -15  11   9        0.16      -88.43     88.43 o 
 -14  11   9      373.84      304.56     86.24 o 
 -13  11   9       42.50      -51.15     83.22 o 
 -12  11   9       32.88        3.33     79.50 o 
 -11  11   9      561.96      512.48     90.58 o 
 -10  11   9     1943.49     2012.56    117.58 o 
  -9  11   9      360.37      227.31     67.30 o 
  -8  11   9      240.23      144.58     66.51 o 
  -7  11   9     2939.51     2757.41    150.13 o 
  -6  11   9      228.25      121.70     86.30 o 
  -5  11   9     2550.39     2131.23    148.31 o 
  -4  11   9      404.00      503.65     86.45 o 
  -3  11   9       82.85       51.41     37.53 o 
  -2  11   9       17.96       65.33     38.08 o 
  -1  11   9     6395.33     6057.86    202.55 o 
   0  11   9     1224.39     1250.09     57.75 o 
   1  11   9      288.87      370.04     42.44 o 
   2  11   9     6246.07     5771.78    175.69 o 
   3  11   9      782.47      720.00     59.78 o 
   4  11   9      516.38      511.42     59.78 o 
   5  11   9     2335.53     1925.20     96.36 o 
   6  11   9      974.42      887.02     77.59 o 
   7  11   9      229.93      215.34     70.49 o 
   8  11   9        6.16      -45.02     69.34 o 
   9  11   9      340.08      355.67     81.81 o 
  10  11   9      798.90      794.32     93.17 o 
  11  11   9       17.81        4.19     84.58 o 
  12  11   9        0.53     -176.56    176.56 o 
  13  11   9      414.64      416.89    206.89 o 
  14  11   9       50.41       15.56    199.89 o 
  15  11   9      259.53      413.78    225.56 o 
 -15  12   9        1.77      -90.18     90.18 o 
 -14  12   9        0.12      -61.60     80.30 o 
 -13  12   9      236.84      228.98     83.28 o 
 -12  12   9      124.58        0.11     74.77 o 
 -11  12   9       10.87      -48.27     57.23 o 
 -10  12   9        6.98       -7.97     68.28 o 
  -9  12   9        0.35      -60.32     60.32 o 
  -8  12   9      214.92      197.31     93.51 o 
  -7  12   9      131.34       41.50     60.14 o 
  -6  12   9      116.91       47.73     76.25 o 
  -5  12   9      521.91      483.96     83.20 o 
  -4  12   9     4501.71     3988.77    139.09 o 
  -3  12   9      783.33      672.83     86.95 o 
  -2  12   9      440.42      513.27     51.81 o 
  -1  12   9     4964.92     5109.07    209.18 o 
   0  12   9     6460.10     6683.51    170.10 o 
   1  12   9     1873.15     1832.97     73.94 o 
   2  12   9      208.52      294.02     50.25 o 
   3  12   9     1688.87     1446.84     73.38 o 
   4  12   9     1803.02     1925.93     97.32 o 
   5  12   9     2039.09     1889.83     96.84 o 
   6  12   9       31.92       -9.74     78.00 o 
   7  12   9       37.59        1.96     64.43 o 
   8  12   9     4115.06     3648.10    151.74 o 
   9  12   9     2329.56     2037.38    114.29 o 
  10  12   9       90.29       21.36     97.43 o 
  11  12   9      277.07       95.67    175.00 o 
  12  12   9      368.54      427.78    199.89 o 
  13  12   9      638.34      628.44    217.00 o 
  14  12   9        4.87      -89.44    177.33 o 
 -15  13   9        7.69     -133.73    133.73 o 
 -14  13   9      226.89      122.64     89.24 o 
 -13  13   9       46.75      -69.10     76.44 o 
 -12  13   9       64.79       58.45     76.19 o 
 -11  13   9      260.23       98.02     74.74 o 
 -10  13   9      745.32      637.56     78.26 o 
  -9  13   9       90.81      -43.81     63.68 o 
  -8  13   9       19.38      -59.24     61.96 o 
  -7  13   9     4229.33     3711.79    183.53 o 
  -6  13   9      471.94      432.91    111.95 o 
  -5  13   9      245.09      103.90    105.19 o 
  -4  13   9      207.64      152.99     92.62 o 
  -3  13   9     1742.87     1706.02    163.34 o 
  -2  13   9     7017.31     7151.51    287.35 o 
  -1  13   9     1659.75     1598.09    134.43 o 
   0  13   9       10.76      114.28     86.44 o 
   1  13   9       13.90      139.94     51.41 o 
   2  13   9      610.18      510.85     57.55 o 
   3  13   9      653.51      832.23     73.65 o 
   4  13   9       43.48       67.09     73.60 o 
   5  13   9     1721.09     1310.25     85.42 o 
   6  13   9     2367.64     2173.15    122.53 o 
   7  13   9       16.43       29.73     64.63 o 
   8  13   9       20.06      -35.97     77.30 o 
   9  13   9      878.50      709.41     99.93 o 
  10  13   9      445.16      567.65    112.72 o 
  11  13   9      309.35      314.22    166.44 o 
  12  13   9        1.84       21.00    189.00 o 
  13  13   9      317.62      108.89    201.44 o 
  14  13   9       10.93     -199.11    199.11 o 
 -14  14   9        0.34      -76.43     89.74 o 
 -13  14   9       37.54       77.83     88.18 o 
 -12  14   9       17.47      -42.17     73.32 o 
 -11  14   9      114.62       -3.64     74.09 o
[truncated: 238,402 more chars]
